# Supplementary material for: Dynamic Change and Target Prediction of Axon-Specific MicroRNAs in Regenerating Sciatic Nerve
Source: PLoS One. 2015 Sep 2;10(9):e0137461. doi: 10.1371/journal.pone.0137461 (PMC4557935; doi:10.1371/journal.pone.0137461)
Supplement: S1 Table — (XLSX) [file pone.0137461.s001.xlsx]

## Sheet: RawRead After miRB annotation 
Feature ID	Name	Naïve_A	Naïve_B	Naïve_C	AVE Naïve	SD	Day 1_A	Day 1_B	Day 1 C	AVE Day 1	SD	Day 4_A	Day 4_B	Day 4_C	AVE Day 4	SD	Day 7_A	Day 7_B	Day 7_C	AVE Day 7	SD	Day 14_A	Day 14_B	Day 14_C	AVE Day 14	SD
TGAGGTAGTAGTTTGTGCTGTT	let-7i	102871	141349	214229	152816	56557.7	216361	148743	166724	177276	35022.2	167076	161974	149775	159608	8889.79	142974	153588	122180	139581	15976.6	104787	130245	95661	110231	17923.2
TGAGGTAGTAGATTGTATAGTT	let-7f-1//let-7f-2	87494	113976	199991	133820	58815.3	259761	183443	185663	209622	43435.5	197777	197471	176378	190542	12267.3	151751	166202	125470	147808	20650.3	122127	162821	116103	133684	25412.8
AAGCTGCCAGTTGAAGAACTGT	mir-22	97139	129838	74401	100459	27867.3	94678	72506	99224	88802.7	14295.2	110985	114279	102871	109378	5871.26	78804	84289	52952	72015	16735.3	54799	55151	27454	45801.3	15890.2
AACCCGTAGATCCGATCTTGTG	mir-99a	45484	88204	80606	71431.3	22789.9	91063	83216	86293	86857.3	3953.82	79551	100069	90929	90183	10279.3	70584	62398	47530	60170.7	11687.3	45212	43209	21050	36490.3	13409.2
TGAGGTAGTAGGTTGTATGGTT	let-7c-1//let-7c-2	41279	55866	70018	55721	14370	110656	83348	90006	94670	14238.9	56119	58685	49477	54760.3	4751.98	55237	60009	41691	52312.3	9502.76	51733	75245	73511	66829.7	13102.8
TTCACAGTGGCTAAGTTCTGC	mir-27b	21279	36882	61589	39916.7	20325.6	58706	43303	47105	49704.7	8023.83	34555	34400	35881	34945.3	814.009	36356	39094	31016	35488.7	4108.25	28293	28496	14566	23785	7984.53
TGGAATGTAAAGAAGTGTGTAT	mir-1	15704	19382	40817	25301	13562.5	25535	18325	18618	20826	4080.74	32028	32425	27429	30627.3	2776.94	18726	19398	15137	17753.7	2290.87	27325	46634	41789	38582.7	10045.9
TTGTGCTTGATCTAACCATGT	mir-218a-2//mir-218a-1	13454	28936	26997	23129	8434.7	25668	17591	22874	22044.3	4101.92	37131	32714	32371	34072	2654.72	23210	25667	18356	22411	3720.41	13756	15378	8597	12577	3540.91
TGAGATGAAGCACTGTAGCTCA	mir-143	14338	20376	32431	22381.7	9211.74	30416	18428	24509	24451	5994.21	29074	27665	26694	27811	1196.7	21180	23746	18470	21132	2638.33	16813	19557	10651	15673.7	4561.01
TGGTAGACTATGGAACGTAGG	mir-379	5939	10819	30184	15647.3	12823.4	22298	16841	14730	17956.3	3905.33	27068	29967	26252	27762.3	1952.4	19121	18616	16274	18003.7	1519.07	12950	16154	9698	12934	3228.03
AGAGGTAGTAGGTTGCATAGTT	let-7d	10773	14167	12085	12341.7	1711.5	21521	17638	18610	19256.3	2020.58	15341	17028	14039	15469.3	1498.63	12623	13675	8520	11606	2723.83	9375	10959	7581	9305	1690.09
TGTAAACATCCTCGACTGGAAG	mir-30a	4463	8246	22256	11655	9373.56	19110	12705	14285	15366.7	3336.69	10036	10439	10778	10417.7	371.46	11229	10408	10712	10783	415.08	7892	7834	3731	6485.67	2385.79
TGAGGTAGTAGGTTGTGTGGTT	let-7b	8296	12540	13935	11590.3	2937	17808	13185	14685	15226	2358.5	8098	8345	7481	7974.67	445.008	10369	11264	7937	9856.67	1721.66	8140	10643	9379	9387.33	1251.52
TGAGAACTGAATTCCATAGGCTGT	mir-146b	7512	10244	16548	11434.7	4634.18	34135	26586	26800	29173.7	4297.97	37269	39229	34636	37044.7	2304.7	25132	26301	23370	24934.3	1475.46	11860	14615	8466	11647	3080.03
TCGGATCCGTCTGAGCTTGGCT	mir-127	7802	9620	12686	10036	2468.43	13537	9606	10875	11339.3	2006.21	12913	11939	10749	11867	1083.8	8878	10204	7165	8749	1523.6	6721	9454	6795	7656.67	1556.98
TGTAAACATCCTACACTCTCAGC	mir-30c-1//mir-30c-2	5965	10835	12867	9889	3546.91	13584	13803	11276	12887.7	1400.03	9843	12669	10729	11080.3	1445.39	8503	8080	6891	7824.67	835.782	5426	5397	3038	4620.33	1370.42
TAGTAGACCGTATAGCGTACG	mir-411	5526	11042	11652	9406.67	3374.57	9565	7884	8091	8513.33	916.632	20229	23877	22097	22067.7	1824.18	11767	11654	8545	10655.3	1828.48	6063	4897	1851	4270.33	2174.8
TTCAAGTAATTCAGGATAGGT	mir-26b	7749	10652	9015	9138.67	1455.45	10499	7784	9345	9209.33	1362.57	10811	11010	9582	10467.7	773.437	6596	7593	4913	6367.33	1354.55	4427	4428	1988	3614.33	1408.45
AGCAGCATTGTACAGGGCTATGA	mir-103-2//mir-103-1	3841	7029	14766	8545.33	5618.13	16957	12965	14088	14670	2058.65	8860	9910	10100	9623.33	667.857	9064	8680	7850	8531.33	620.504	5738	5443	2296	4492.33	1907.79
CCCAGTGTTCAGACTACCTGTTC	mir-199a	7452	9637	8391	8493.33	1096.09	7524	6316	7194	7011.33	624.373	11708	15292	14185	13728.3	1835.12	7756	8360	5768	7294.67	1356.18	4312	4509	2165	3662	1300.18
CATGCCTTGAGTGTAGGACTGT	mir-532	4813	6907	12989	8236.33	4247.01	11330	7115	8834	9093	2119.4	14620	13098	12926	13548	932.354	10575	11315	9173	10354.3	1087.92	6709	9322	6442	7491	1591.3
AACATTCAACGCTGTCGGTGAGT	mir-181a-2//mir-181a-1	7179	9349	5449	7325.67	1954.13	6446	4954	7012	6137.33	1063.15	6504	6686	6456	6548.67	121.332	5543	5746	4048	5112.33	927.311	4046	3628	1777	3150.33	1207.57
CACCCGTAGAACCGACCTTGCG	mir-99b	3631	5756	10620	6669	3582.84	13038	11032	9242	11104	1899.02	8817	11208	9557	9860.67	1224.08	7549	6737	5596	6627.33	981.108	3898	6430	7044	5790.67	1667.6
TCAGTGCATGACAGAACTTGG	mir-152	3386	5848	10273	6502.33	3489.81	9372	6866	7291	7843	1341.1	8008	8209	8068	8095	103.184	5207	5377	4527	5037	449.778	4141	3826	1733	3233.33	1308.84
ACTGGACTTGGAGTCAGAAGG	mir-378a	3250	5963	9181	6131.33	2969.08	6741	5782	5499	6007.33	650.94	10380	11203	10616	10733	423.791	6176	6003	4141	5440	1128.29	4600	6030	3147	4592.33	1441.52
ATCACATTGCCAGGGATTTCC	mir-23a	2614	5407	9398	5806.33	3409.58	14737	11396	12458	12863.7	1707.04	5384	5811	6025	5740	326.345	6275	5700	4893	5622.67	694.238	4188	4430	2047	3555	1311.56
TCCCTGAGACCCTAACTTGTGA	mir-125b-1//mir-125b-2	4150	6714	5679	5514.33	1289.91	7812	6717	7456	7328.33	558.552	5514	6672	5670	5952	628.398	4311	4493	3181	3995	710.794	2609	2531	1157	2099	816.728
CAACGGAATCCCAAAAGCAGCTG	mir-191a	3530	5420	6231	5060.33	1385.95	8234	7620	7298	7717.33	475.531	4799	6244	5694	5579	729.332	4690	4422	3615	4242.33	559.568	2847	2744	1414	2335	799.27
AAAAGCTGGGTTGAGAGGGCGA	mir-320	2200	4590	7523	4771	2666.11	7773	7661	6533	7322.33	685.873	4777	6293	5457	5509	759.337	4896	4719	3648	4421	675.262	3227	4459	4029	3905	625.29
TACCCTGTAGATCCGAATTTGTG	mir-10a	2037	3395	8304	4578.67	3296.91	8941	7388	6564	7631	1206.99	5614	7621	6639	6624.67	1003.58	6749	5653	5513	5971.67	676.82	4170	5956	4524	4883.33	945.669
TTTGAACCATCACTCGACTCCT	mir-434	2917	3972	4460	3783	788.672	4665	3435	4080	4060	615.244	3964	3836	3343	3714.33	327.891	3045	3363	2471	2959.67	452.081	2676	3024	1553	2417.67	768.773
TGAGGTAGTAAGTTGTATTGTT	mir-98	2437	4140	4287	3621.33	1028.29	6403	4449	5425	5425.67	977	2457	2351	2333	2380.33	67.0025	3574	3915	2731	3406.67	609.479	2790	2432	1061	2094.33	912.619
TGTAAACATCCTACACTCAGCT	mir-30b	2441	3913	3866	3406.67	836.622	5627	4058	5398	5027.67	847.526	2255	1901	2040	2065.33	178.355	2478	2719	2204	2467	257.676	2169	1912	562	1547.67	863.23
GTGCCTACTGAGCTGAAACAGT	mir-24-2	2394	5392	2288	3358	1762.29	2387	1737	2556	2226.67	432.401	3601	3603	3332	3512	155.888	2361	2621	1786	2256	427.288	1317	1089	683	1029.67	321.138
TTCCCTTTGTCATCCTATGCCT	mir-204	2305	2867	4023	3065	875.947	7676	5631	5986	6431	1092.71	1637	1652	1361	1550	163.851	3290	3756	2644	3230	558.423	2188	2747	1927	2287.33	418.928
TTTTGCGATGTGTTCCTAATGT	mir-450a	2794	3262	3131	3062.33	241.438	4199	2878	3811	3629.33	678.979	4842	4715	4487	4681.33	179.879	3216	3566	2435	3072.33	579.025	2096	2235	1058	1796.33	643.181
TTATAAAGCAATGAGACTGATT	mir-340	2051	2606	3703	2786.67	840.688	4476	2972	3869	3772.33	756.645	5824	5354	5246	5474.67	307.313	3785	4215	3224	3741.33	496.941	2253	2195	991	1813	712.463
CATTATTACTTTTGGTACGCG	mir-126a	1869	3283	3046	2732.67	757.286	3988	3140	3567	3565	424.004	3519	4181	4201	3967	388.108	3049	2899	2337	2761.67	375.342	1589	1574	731	1298	491.094
TCTTTGGTTATCTAGCTGTATGA	mir-9a-1//mir-9a-3//mir-9a-2	1520	2603	3923	2682	1203.45	4176	3469	3545	3730	388.112	2418	2722	2539	2559.67	153.05	2081	2159	1840	2026.67	166.296	1231	1151	526	969.333	386.016
ATCACATTGCCAGGGATTACC	mir-23b	1144	2613	4138	2631.67	1497.09	6376	4807	5292	5491.67	803.331	1895	1897	2069	1953.67	99.8866	2269	2138	1877	2094.67	199.56	1582	1389	566	1179	539.573
TGGAATGTAAGGAAGTGTGTGG	mir-206	1360	2187	4003	2516.67	1351.99	2239	1939	1774	1984	235.744	2283	2881	2504	2556	302.372	1600	1367	1172	1379.67	214.281	1889	3048	3227	2721.33	726.357
AGCTCGGTCTGAGGCCCCTCAGT	mir-423	1748	2597	2643	2329.33	503.975	3871	3027	3492	3463.33	422.73	3462	3754	3248	3488	254	2445	2674	1992	2370.33	347.077	1423	1610	1074	1369	272.05
TGAGGTAGGAGGTTGTATAGTT	let-7e	1425	2145	3412	2327.33	1005.97	5071	3737	4017	4275	703.429	2508	2475	2114	2365.67	218.573	2614	3028	2087	2576.33	471.629	1609	2014	1724	1782.33	208.706
AAGGTTACTTGTTAGTTCAGG	mir-872	1344	2314	2513	2057	625.441	2628	2095	2254	2325.67	273.632	4016	4397	4055	4156	209.621	2540	2428	1875	2281	356.038	1145	1013	392	850	402.093
CATCATCGTCTCAAATGAGTCT	mir-136	1422	1691	3014	2042.33	852.169	2509	1494	2018	2007	507.589	2894	2544	2527	2655	207.155	2057	2303	1679	2013	314.318	1644	1960	1138	1580.67	414.644
TATGGCACTGGTAGAATTCACT	mir-183	1364	1770	2702	1945.33	686.016	4385	3265	3184	3611.33	671.238	3135	3251	2824	3070	220.796	2272	2421	1795	2162.67	327.008	1465	2432	2367	2088	540.512
AAGGGATTCTGATGTTGGTCACACT	mir-541	1537	1493	2112	1714	345.38	2551	1792	2157	2166.67	379.592	2136	2460	2283	2293	162.231	1481	1680	1434	1531.67	130.592	1073	1082	698	951	219.151
CAAAGAATTCTCCTTTTGGGCT	mir-186	1676	2003	1428	1702.33	288.403	1506	1122	1421	1349.67	201.694	1818	1881	1707	1802	88.0965	996	1164	765	975	200.327	593	608	268	489.667	192.115
TCGGTCGATCGGTCGGTCGGT	mir-341	1438	1706	1796	1646.67	186.229	1707	1091	1505	1434.33	314.021	3270	2894	2881	3015	220.932	1757	2193	1348	1766	422.572	1055	1663	955	1224.33	383.173
TCAGTGCATCACAGAACTTTGT	mir-148b	1145	1485	1808	1479.33	331.536	2384	1567	1953	1968	408.706	1387	1146	1005	1179.33	193.169	781	978	794	851	110.177	724	619	396	579.667	167.5
AGCTCGACTCATGGTTTGAACCA	mir-434	761	1590	2008	1453	634.688	1675	1552	1493	1573.33	92.8565	2854	3675	3255	3261.33	410.537	2234	1967	1655	1952	289.791	1158	1125	669	984	273.297
CTAGACTGAGGCTCCTTGAGG	mir-151	884	1466	1859	1403	490.544	1728	1336	1116	1393.33	310.002	1818	1978	1716	1837.33	132.066	1212	1105	926	1081	144.503	458	778	605	613.667	160.176
CAGTGGTTTTACCCTATGGTAG	mir-140	993	1674	1369	1345.33	341.116	1411	1239	1260	1303.33	93.8314	1791	2448	2067	2102	329.895	1578	1508	1221	1435.67	189.173	744	570	184	499.333	286.61
TCACAGTGAACCGGTCTCTTT	mir-128-1//mir-128-2	1175	1351	1336	1287.33	97.5722	1684	1576	1415	1558.33	135.367	4178	5308	3625	4370.33	857.827	1798	1928	1041	1589	479.013	636	900	894	810	150.718
TATTGCACATTACTAAGTTGCA	mir-32	821	1874	1123	1272.67	542.22	1010	887	1085	994	99.965	1556	1820	1851	1742.33	162.112	1310	1125	910	1115	200.187	556	590	280	475.333	170.016
ACAAGTCAGGCTCTTGGGACCT	mir-125b-2	806	1060	1502	1122.67	352.206	1348	880	1066	1098	235.635	1018	863	883	921.333	84.3109	996	1126	804	975.333	161.992	778	904	452	711.333	233.258
TAAAGTGCTTATAGTGCAGGTAG	mir-20a	688	1123	1529	1113.33	420.583	2405	1886	2153	2148	259.536	2610	3074	3070	2918	266.743	1847	1709	1616	1724	116.228	687	494	171	450.667	260.715
TACCACAGGGTAGAACCACGG	mir-140	518	835	1934	1095.67	743.118	1552	1188	1135	1291.67	227.007	1405	1576	1478	1486.33	85.804	1446	1324	1134	1301.33	157.23	923	1294	847	1021.33	239.174
TGAAACATACACGGGAAACCTCT	mir-494	856	1310	1072	1079.33	227.089	1259	926	1084	1089.67	166.572	1549	1533	1416	1499.33	72.6108	1169	1287	914	1123.33	190.647	662	509	197	456	236.987
TGTAAACATCCTTGACTGGAAG	mir-30e	660	1228	1190	1026	317.534	1064	892	1020	992	89.3532	1260	1516	1440	1405.33	131.474	1014	945	777	912	121.897	531	395	144	356.667	196.327
TACAGTATAGATGATGTACT	mir-144	981	1368	616	988.333	376.054	288	198	362	282.667	82.13	1622	1435	1415	1490.67	114.177	481	553	284	439.333	139.256	285	303	117	235	102.587
AACATTCATTGCTGTCGGTGGGT	mir-181b-1//mir-181b-2	868	1174	819	953.667	192.381	1054	724	997	925	176.389	904	960	904	922.667	32.3316	817	864	636	772.333	120.384	494	441	212	382.333	149.874
TCTCCCAACCCTTGTACCAGTG	mir-150	415	915	1443	924.333	514.064	1769	1476	1377	1540.67	203.844	509	631	560	566.667	61.2726	894	739	687	773.333	107.686	619	682	345	548.667	179.171
CTATACGACCTGCTGCCTTTCT	let-7d	688	1005	901	864.667	161.593	1311	1108	1139	1186	109.357	819	957	777	851	94.1701	566	677	404	549	137.292	360	457	285	367.333	86.2342
TATGCAAGGGCAAGCTCTCTTC	mir-300	718	1021	769	836	162.231	749	584	748	693.667	94.9754	1229	1381	1326	1312	76.961	778	838	578	731.333	136.137	395	423	229	349	104.862
AATGGCGCCACTAGGGTTGTG	mir-652	405	976	1078	819.667	362.715	1204	917	991	1037.33	149.004	953	1010	1014	992.333	34.1223	1067	987	822	958.667	124.933	522	400	119	347	206.662
ATATAATACAACCTGCTAAGTG	mir-374	363	703	1183	749.667	411.987	1585	1057	1304	1315.33	264.182	360	359	409	376	28.5832	712	610	629	650.333	54.2433	480	370	91	313.667	200.525
CATTGCACTTGTCTCGGTCTGA	mir-25	389	657	1141	729	381.135	1337	1007	1009	1117.67	189.951	671	772	654	699	63.7887	529	576	527	544	27.7308	353	340	230	307.667	67.5747
CAAAGTGCTGTTCGTGCAGGTAG	mir-93	347	753	1084	728	369.135	1431	1037	1289	1252.33	199.543	843	867	962	890.667	62.9312	923	865	923	903.667	33.4863	539	301	73	304.333	233.018
TTCACAGTGGCTAAGTTCCGC	mir-27a	640	870	572	694	156.167	558	368	559	495	109.986	597	525	499	540.333	50.7674	366	453	278	365.667	87.5005	285	265	101	217	100.955
TGGAGAGAAAGGCAGTTCCTGA	mir-185	334	620	1032	662	350.89	1230	1011	930	1057	155.2	1370	1335	1262	1322.33	55.1029	864	855	675	798	106.616	516	543	292	450.333	137.784
TTTGGCACTAGCACATTTTTGCT	mir-96	571	812	464	615.667	178.248	639	469	683	597	113.013	586	604	549	579.667	28.0416	468	462	330	420	78	254	236	134	208	64.7148
TACAGTACTGTGATAGCTGAA	mir-101b	232	406	962	533.333	381.294	721	542	539	600.667	104.223	915	984	963	954	35.3695	742	657	604	667.667	69.6156	437	721	493	550.333	150.43
CTGACCTATGAATTGACAGCC	mir-192	240	430	867	512.333	321.506	823	673	613	703	108.167	829	1026	861	905.333	105.718	573	555	470	532.667	55.0121	356	586	545	495.667	122.68
AAGGTAGATAGAACAGGTCTTG	mir-1839	199	366	933	499.333	384.737	1140	809	821	923.333	187.735	597	724	725	682	73.6139	673	591	557	607	59.6322	400	510	353	421	80.5792
TTTGGTCCCCTTCAACCAGCTG	mir-133a	262	511	688	487	214.012	490	328	387	401.667	81.9898	471	487	533	497	32.187	386	353	298	345.667	44.456	384	260	61	235	162.945
ACGGGTTAGGCTCTTGGGAGCT	mir-125b-1	478	609	366	484.333	121.624	615	443	581	546.333	91.0897	849	759	709	772.333	70.946	318	501	258	359	126.582	251	204	66	173.667	96.1579
TTGTACATGGTAGGCTTTCATT	mir-493	304	457	689	483.333	193.846	855	597	622	691.333	142.29	1180	1106	1024	1103.33	78.0342	687	765	551	667.667	108.302	366	557	522	481.667	101.687
TCCCTGAGACCCTTTAACCTGTGA	mir-125a	361	550	539	483.333	106.086	668	644	617	643	25.5147	591	806	631	676	114.346	436	421	310	389	68.8259	195	150	53	132.667	72.5695
TGTGACAGATTGATAACTGAAA	mir-542	159	304	829	430.667	352.503	700	492	559	583.667	106.171	792	873	912	859	61.2127	716	676	704	698.667	20.5264	356	429	265	350	82.1645
TATGTGCCTTTGGACTACATCG	mir-455	266	431	553	416.667	144.036	578	455	546	526.333	63.8148	668	832	786	762	84.5931	773	678	560	670.333	106.707	342	319	162	274.333	97.9609
GAAGTTGTTCGTGGTGGATTCG	mir-382	111	305	825	413.667	369.196	970	725	656	783.667	165.016	464	561	530	518.333	49.5412	637	551	580	589.333	43.7531	454	610	488	517.333	82.0325
CTGGCCCTCTCTGCCCTTCCGT	mir-328a	360	505	376	413.667	79.5005	778	654	708	713.333	62.1718	612	700	559	623.667	71.2203	384	401	242	342.333	87.306	196	250	180	208.667	36.6788
TCCTTCATTCCACCGGAGTCTGT	mir-205	312	445	465	407.333	83.1645	565	441	517	507.667	62.5247	321	306	301	309.333	10.4083	294	370	236	300	67.2012	372	294	113	259.667	132.87
ATCATGATGGGCTCCTCGGTGT	mir-433	305	415	465	395	81.8535	626	474	511	537	79.2654	515	528	426	489.667	55.5188	391	450	290	377	80.9135	303	401	281	328.333	63.8853
AAACATGAAGCGCTGCAACA	mir-322	195	394	527	372	167.09	692	555	655	634	70.8731	654	773	672	699.667	64.1431	566	574	381	507	109.192	343	391	182	305.333	109.473
AATAATACATGGTTGATCTTT	mir-369	320	470	322	370.667	86.031	449	268	418	378.333	96.8005	580	511	540	543.667	34.6458	384	428	291	367.667	69.9452	215	175	57	149	82.1462
GGTGCAGTGCTGCATCTCTGG	mir-143	210	358	488	352	139.097	489	364	392	415	65.5973	584	617	570	590.333	24.1316	448	432	337	405.667	60.0028	270	315	159	248	80.2932
AGATCGACCGTGTTATATTCGC	mir-369	206	400	427	344.333	120.558	300	361	299	320	35.5106	764	1073	812	883	166.286	547	436	352	445	97.811	261	334	205	266.667	64.6864
AAGGAGCTCACAGTCTATTGAG	mir-28	257	448	317	340.667	97.6746	350	357	388	365	20.2237	426	563	535	508	72.3809	362	322	215	299.667	76.0022	162	173	95	143.333	42.2177
TAGCACCATTTGAAATCAGTGTT	mir-29b-2//mir-29b-1	206	392	411	336.333	113.271	310	184	444	312.667	130.021	381	353	356	363.333	15.3731	298	433	299	343.333	77.6552	142	124	55	107	45.9239
CTTTCAGTCGGATGTTTGCAGC	mir-30a	214	378	413	335	106.24	502	467	413	460.667	44.8367	278	354	351	327.667	43.0387	247	238	221	235.333	13.2035	211	254	186	217	34.3948
CACTAGATTGTGAGCTCCTGGA	mir-28	190	281	513	328	166.55	613	424	452	496.333	102.002	375	426	345	382	40.9512	337	311	242	296.667	49.0951	219	301	246	255.333	41.7892
TAGGTAGTTTCCTGTTGTTGGG	mir-196b	289	456	218	321	122.184	249	177	225	217	36.6606	205	209	223	212.333	9.45163	135	156	121	137.333	17.6163	80	38	13	43.6667	33.8575
AACATTCATTGTTGTCGGTGGGT	mir-181d	289	354	283	308.667	39.3743	340	223	347	303.333	69.6587	186	180	185	183.667	3.21455	205	227	176	202.667	25.5799	133	118	56	102.333	40.8207
AATTGCACGGTATCCATCTGT	mir-363	315	383	220	306	81.8719	337	228	376	313.667	76.7094	226	197	219	214	15.1327	188	245	152	195	46.8935	115	98	39	84	39.8873
AGGTTCTGTGATACACTCCGACT	mir-152	270	336	310	305.333	33.2466	271	197	240	236	37.1618	336	332	344	337.333	6.1101	223	244	137	201.333	56.6951	142	204	128	158	40.4475
AACATTCAACCTGTCGGTGAGT	mir-181c	289	395	203	295.667	96.1735	281	196	280	252.333	48.7887	259	258	251	256	4.3589	186	205	136	175.667	35.6417	128	140	70	112.667	37.4344
AGCTACATTGTCTGCTGGGTTTC	mir-221	196	328	361	295	87.3098	754	591	673	672.667	81.5005	765	901	891	852.333	75.798	473	511	394	459.333	59.6853	192	169	78	146.333	60.2854
CCCCCAGGTGTGATTCTGATTCGT	mir-361	183	246	336	255	76.896	428	333	297	352.667	67.6782	304	424	377	368.333	60.4676	255	266	194	238.333	38.7857	142	225	170	179	42.2256
CAGCAGCAATTCATGTTTTGGA	mir-322	160	319	265	248	80.8517	176	158	189	174.333	15.5671	140	207	161	169.333	34.2685	204	178	154	178.667	25.0067	109	86	56	83.6667	26.5769
CTGAAGCTCAGAGGGCTCTGATT	mir-127	196	229	312	245.667	59.769	255	191	241	229	33.6452	355	288	325	322.667	33.5609	228	234	195	219	21	145	158	85	129.333	38.9401
CAAAGTGCTTACAGTGCAGGTAG	mir-17-1//mir-17-2	143	309	271	241	86.9713	443	373	475	430.333	52.1664	426	505	524	485	51.9711	315	334	264	304.333	36.1985	122	66	23	70.3333	49.6421
AATCCTTGGAACCTAGGTGTGAAT	mir-362	185	259	231	225	37.3631	239	227	275	247	24.98	138	113	115	122	13.8924	304	315	246	288.333	37.072	142	154	65	120.333	48.2942
CTTTCAGTCGGATGTTTACAGC	mir-30e	132	239	296	222.333	83.2606	343	286	227	285.333	58.0029	314	338	301	317.667	18.7705	164	192	136	164	28	155	152	156	154.333	2.08167
TCCAGCATCAGTGATTTTGTTGA	mir-338	151	286	229	222	67.7717	276	190	326	264	68.7895	201	222	263	228.667	31.5331	172	182	146	166.667	18.5831	99	62	18	59.6667	40.5504
TAGCAGCGGGAACAGTACTGCAG	mir-503	151	261	250	220.667	60.5833	204	194	214	204	10	310	320	321	317	6.08276	220	220	182	207.333	21.9393	86	70	21	59	33.8674
AGGGCTTAGCTGCTTGTGAGCA	mir-27a	123	182	346	217	115.547	428	322	307	352.333	65.9571	403	419	420	414	9.53939	319	307	266	297.333	27.7909	180	206	153	179.667	26.5016
AGCTGGTGTTGTGAATCAGGCCG	mir-138-2//mir-138-1	147	220	275	214	64.2106	394	287	361	347.333	54.7936	167	156	191	171.333	17.8979	148	119	124	130.333	15.5027	87	88	31	68.6667	32.6241
CGGCGTCATGCAGGAGTTGAT	mir-337	173	213	248	211.333	37.5278	303	225	263	263.667	39.0043	249	228	198	225	25.632	138	208	93	146.333	57.9511	135	117	40	97.3333	50.4612
TATGTGGGACGGTAAACCGCT	mir-299a	185	223	201	203	19.0788	182	119	175	158.667	34.5302	254	278	260	264	12.49	176	209	116	167	47.1487	117	130	56	101	39.5095
TGGCAGTGTCTTAGCTGGTTGT	mir-34a	132	229	243	201.333	60.4511	411	245	422	359.333	99.1682	197	137	158	164	30.4467	191	212	212	205	12.1244	124	111	21	85.3333	56.0922
CTCCTGACTCCAGGTCCTGTGT	mir-378a	162	234	203	199.667	36.1156	207	167	236	203.333	34.6458	214	186	176	192	19.6977	146	179	107	144	36.0416	83	79	16	59.3333	37.581
AGGCAGTGTAGTTAGCTGATTGC	mir-34c	72	118	367	185.667	158.715	347	236	252	278.333	60.0028	397	474	454	441.667	39.9541	522	502	475	499.667	23.5867	248	287	189	241.333	49.339
CCTCTGGGCCCTTCCTCCAGT	mir-326	159	191	197	182.333	20.4287	278	125	234	212.333	78.7676	116	96	105	105.667	10.0167	107	112	95	104.667	8.73689	109	76	31	72	39.1535
AATCGTACAGGGTCATCCACTT	mir-487b	125	208	208	180.333	47.9201	258	183	223	221.333	37.5278	173	195	178	182	11.5326	158	153	150	153.667	4.04145	96	101	36	77.6667	36.1709
CTATACAATCTACTGTCTTTCC	let-7a-1//let-7c-2	197	231	107	178.333	64.0729	194	161	198	184.333	20.306	269	311	195	258.333	58.731	121	174	82	125.667	46.1772	106	122	89	105.667	16.5025
TGTAGTGTTTCCTACTTTATGGA	mir-142	130	243	145	172.667	61.3705	135	116	171	140.667	27.9344	233	308	313	284.667	44.8144	179	156	130	155	24.5153	57	56	32	48.3333	14.1539
AATCATTCACGGACAACACTT	mir-382	92	163	262	172.333	85.3834	286	227	212	241.667	39.1195	270	297	240	269	28.5132	167	218	171	185.333	28.3608	160	235	158	184.333	43.89
AACATAGAGGAAATTTCACGT	mir-376c	147	194	175	172	23.6432	202	129	216	182.333	46.7155	217	197	223	212.333	13.6137	141	173	129	147.667	22.745	120	121	45	95.3333	43.5928
TAAAGTGCTGACAGTGCAGAT	mir-106b	130	198	181	169.667	35.3883	251	126	239	205.333	68.9662	217	164	158	179.667	32.4705	164	191	132	162.333	29.5353	95	73	23	63.6667	36.8963
TGACAGACTTAGTACTACATGA	mir-3559	79	133	291	167.667	110.17	248	216	164	209.333	42.395	462	527	412	467	57.6628	315	257	221	264.333	47.4271	148	248	200	198.667	50.0133
GTGAAATGTTTAGGACCACTAG	mir-203a	99	149	252	166.667	78.015	222	149	164	178.333	38.553	215	254	242	237	19.975	212	201	188	200.333	12.0139	98	117	67	94	25.2389
CAAGCTCGTGTCTGTGGGTCCG	mir-99b	94	125	262	160.333	89.3999	257	213	177	215.667	40.0666	292	320	312	308	14.4222	237	235	169	213.667	38.6954	129	249	222	200	62.9524
AAACCGTTACCATTACTGAGTT	mir-451	112	191	168	157	40.6325	150	92	163	135	37.8021	101	66	59	75.3333	22.5019	97	137	103	112.333	21.5716	84	62	26	57.3333	29.2803
TGAACTATTGCAGTAGCCTCCT	mir-872	141	184	141	155.333	24.8261	218	155	204	192.333	33.0807	240	221	205	222	17.5214	155	155	127	145.667	16.1658	70	71	17	52.6667	30.8923
CTGCGCAAGCTACTGCCTTGCT	let-7i	175	191	99	155	49.1528	108	81	133	107.333	26.0064	137	130	103	123.333	17.9536	102	94	65	87	19.4679	44	56	19	39.6667	18.8768
TGTCTTGCAGGCCGTCATGCA	mir-431	91	204	154	149.667	56.6245	213	131	197	180.333	43.4665	250	261	267	259.333	8.62168	192	170	135	165.667	28.746	81	73	38	64	22.8692
ACAGCAGGCACAGACAGGCAG	mir-214	53	170	219	147.333	85.2897	257	195	238	230	31.7648	286	296	266	282.667	15.2753	233	183	164	193.333	35.6417	99	107	36	80.6667	38.8887
TCTACAGTGCACGTGTCTCCAG	mir-139	74	139	228	147	77.3111	244	208	212	221.333	19.7315	172	286	223	227	57.1052	193	151	141	161.667	27.5923	85	115	69	89.6667	23.3524
TTATCAGAATCTCCAGGGGTAC	mir-361	97	151	192	146.667	47.648	305	274	267	282	20.2237	184	178	208	190	15.8745	178	150	166	164.667	14.0475	99	72	44	71.6667	27.5015
AATATAACACAGATGGCCTGT	mir-410	133	180	119	144	31.9531	136	104	164	134.667	30.0222	194	171	161	175.333	16.9214	111	131	75	105.667	28.3784	68	56	15	46.3333	27.7909
TACGTCATCGTCGTCATCGTTA	mir-598	62	113	239	138	91.1098	246	149	173	189.333	50.5206	175	182	171	176	5.56776	145	124	125	131.333	11.8462	83	93	75	83.6667	9.0185
TCCGTCTCAGTTACTTTATAGCC	mir-340	69	144	184	132.333	58.3809	208	245	172	208.333	36.5011	400	662	466	509.333	136.269	230	232	155	205.667	43.89	89	90	77	85.3333	7.23418
CATAAAGTAGAAAGCACTACT	mir-142	121	166	87	124.667	39.6274	72	33	79	61.3333	24.7857	120	119	132	123.667	7.23418	76	77	50	67.6667	15.308	42	15	15	24	15.5885
CAGCAGCACACTGTGGTTTGTA	mir-497	105	158	94	119	34.2199	55	57	48	53.3333	4.72582	57	101	73	77	22.2711	70	58	37	55	16.7033	65	52	38	51.6667	13.5031
TATGTAGTATGGTCCACATCT	mir-380	127	145	81	117.667	33.0051	103	66	91	86.6667	18.8768	134	120	105	119.667	14.5029	84	78	54	72	15.8745	40	36	19	31.6667	11.1505
CTTAGCACGTTGTATTATTATT	mir-374	122	130	98	116.667	16.6533	114	97	113	108	9.53939	196	178	178	184	10.3923	106	129	70	101.667	29.7377	60	45	18	41	21.2838
TAGGTTATCCGTGTTGCCTTCG	mir-154	88	131	126	115	23.516	137	107	158	134	25.632	103	107	114	108	5.56776	122	96	79	99	21.6564	75	72	13	53.3333	34.9619
CCAATATTGGCTGTGCTGCTCCA	mir-195	43	93	207	114.333	84.0555	145	135	90	123.333	29.2973	194	328	247	256.333	67.4858	102	108	97	102.333	5.50757	86	112	51	83	30.6105
TAGCAGCACATCATGGTTTACA	mir-15b	55	118	167	113.333	56.1456	231	138	191	186.667	46.6512	196	203	234	211	20.2237	109	146	148	134.333	21.9621	47	31	12	30	17.5214
TCGAGGAGCTCACAGTCTAGT	mir-151	133	141	59	111	45.2106	85	62	87	78	13.8924	72	60	61	64.3333	6.65833	56	69	42	55.6667	13.5031	35	47	17	33	15.0997
ATGTAGTACTGAGTCTGTCGTG	mir-3559	36	97	192	108.333	78.6151	229	234	156	206.333	43.6616	318	392	335	348.333	38.7599	201	198	183	194	9.64365	82	152	136	123.333	36.6788
TATGTAACACGGTCCACTAA	mir-411	53	117	151	107	49.7594	131	98	91	106.667	21.362	245	261	216	240.667	22.8108	135	169	85	129.667	42.2532	78	126	56	86.6667	35.7957
TCCCTGTCCTCCAGGAGCTCACG	mir-339	66	123	117	102	31.3209	156	154	144	151.333	6.4291	148	203	169	173.333	27.7549	113	119	76	102.667	23.2881	45	49	20	38	15.7162
TGTAACAGCAACTCCATGTGGA	mir-194-1//mir-194-2	65	126	113	101.333	32.1299	139	89	105	111	25.5343	89	82	98	89.6667	8.02081	72	80	77	76.3333	4.04145	40	20	9	23	15.7162
CACATTACACGGTCGACCTCT	mir-323	71	94	134	99.6667	31.88	180	128	190	166	33.2866	106	92	93	97	7.81025	80	95	79	84.6667	8.96289	92	150	152	131.333	34.0783
ATTCCTAGAAATTGTTCACAAT	mir-384	96	100	96	97.3333	2.3094	185	103	162	150	42.2966	81	96	80	85.6667	8.96289	81	90	89	86.6667	4.93288	67	42	20	43	23.516
AGGTTACCCGAGCAACTTTGCAT	mir-409a	71	72	140	94.3333	39.5517	179	112	137	142.667	33.8575	98	91	92	93.6667	3.78594	86	92	70	82.6667	11.3725	73	58	40	57	16.5227
AACACACCCAGCTAACCTTTTT	mir-329	56	93	133	94	38.5097	181	104	147	144	38.5876	58	59	57	58	1	90	97	73	86.6667	12.3423	72	80	45	65.6667	18.3394
TATGGAGGTCTCTGTCTGACT	mir-1843	62	88	128	92.6667	33.2466	100	45	103	82.6667	32.6548	104	80	89	91	12.1244	53	84	57	64.6667	16.8622	42	49	13	34.6667	19.0875
AGTTCTTCAGTGGCAAGCTTTA	mir-22	59	101	118	92.6667	30.3699	160	122	135	139	19.3132	141	118	132	130.333	11.5902	102	92	92	95.3333	5.7735	57	54	38	49.6667	10.2144
AGAGGTTTTCTGGGTCTCTGTTTC	mir-329	55	87	132	91.3333	38.6825	133	106	109	116	14.7986	66	79	94	79.6667	14.0119	67	85	74	75.3333	9.07377	44	33	11	29.3333	16.8028
TAATGCCCCTAAAAATCCTTAT	mir-365	66	100	106	90.6667	21.5716	192	144	167	167.667	24.0069	41	40	33	38	4.3589	82	77	62	73.6667	10.4083	72	63	10	48.3333	33.5012
AAGGAGCTTACAATCTAGCTGGG	mir-708	78	91	88	85.6667	6.80686	68	57	39	54.6667	14.6401	37	66	45	49.3333	14.9778	62	57	44	54.3333	9.29157	44	34	19	32.3333	12.5831
TGTAAACAATTCCTAGGCAATGT	mir-384	82	91	80	84.3333	5.85947	109	87	100	98.6667	11.0604	95	75	85	85	10	82	75	45	67.3333	19.6554	37	45	6	29.3333	20.5994
GCAGTCCACGGGCATATACACT	mir-455	69	110	73	84	22.6053	104	67	75	82	19.4679	74	54	55	61	11.2694	53	75	37	55	19.0788	44	23	13	26.6667	15.8219
TGCTGACCCCTAGTCCAGTGC	mir-345	35	78	136	83	50.6853	95	72	74	80.3333	12.741	76	65	64	68.3333	6.65833	78	70	66	71.3333	6.1101	53	58	8	39.6667	27.5379
GAAGTTCTGTTATACACTCAGG	mir-148b	50	69	129	82.6667	41.2351	139	112	106	119	17.5784	125	140	124	129.667	8.96289	96	91	76	87.6667	10.4083	59	50	31	46.6667	14.2945
AGGTCAGAGGTCGATCCTGGGC	mir-540	52	106	89	82.3333	27.6104	98	80	78	85.3333	11.0151	83	120	77	93.3333	23.2881	68	74	43	61.6667	16.4418	47	53	38	46	7.54983
AGCTACATCTGGCTACTGGGT	mir-222	70	93	70	77.6667	13.2791	108	61	99	89.3333	24.9466	164	181	151	165.333	15.0444	113	115	77	101.667	21.3854	53	37	20	36.6667	16.5025
CTGTGCGTGTGACAGCGGCTGA	mir-210	68	99	59	75.3333	20.9841	84	67	92	81	12.7671	74	87	79	80	6.55744	60	53	36	49.6667	12.3423	37	43	6	28.6667	19.8578
CACAGCTCCCATCTCAGAACAA	mir-674	40	69	116	75	38.3536	119	133	104	118.667	14.5029	239	309	255	267.667	36.6788	105	95	98	99.3333	5.1316	39	59	45	47.6667	10.2632
ATGGTTGACCATAGAACATGCG	mir-380	33	45	141	73	59.1946	120	85	96	100.333	17.8979	117	119	121	119	2	102	98	81	93.6667	11.1505	58	82	50	63.3333	16.6533
TGAGGGGCAGAGAGCGAGACTTTT	mir-423	55	48	109	70.6667	33.3816	132	133	141	135.333	4.93288	65	73	74	70.6667	4.93288	71	82	57	70	12.53	58	76	42	58.6667	17.0098
ATCATAGAGGAACATCCACTT	mir-376b	67	90	54	70.3333	18.23	40	40	66	48.6667	15.0111	85	69	83	79	8.7178	55	57	58	56.6667	1.52753	20	23	13	18.6667	5.1316
CGCATCCCCTAGGGCATTGGTGT	mir-324	51	65	82	66	15.5242	129	81	134	114.667	29.2632	30	24	50	34.6667	13.6137	51	56	34	47	11.5326	45	21	8	24.6667	18.7705
GGATATCATCATATACTGTAAGT	mir-144	64	81	45	63.3333	18.0093	52	44	50	48.6667	4.16333	107	87	96	96.6667	10.0167	25	45	22	30.6667	12.5033	20	11	7	12.6667	6.65833
TAGCACCATTTGAAATCGGTTA	mir-29c	32	73	78	61	25.2389	54	53	74	60.3333	11.8462	44	52	53	49.6667	4.93288	56	50	53	53	3	44	17	10	23.6667	17.9536
ACCATCGACCGTTGATTGTACC	mir-181a-1	18	51	113	60.6667	48.2321	114	92	88	98	14	66	61	64	63.6667	2.51661	63	73	53	63	10	51	71	33	51.6667	19.0088
AACACACCTGTTCAAGGATTCA	mir-362	29	65	88	60.6667	29.7377	82	51	77	70	16.6433	81	88	117	95.3333	19.0875	79	96	55	76.6667	20.5994	29	22	5	18.6667	12.3423
TATTGCACTTGTCCCGGCCTG	mir-92a-1//mir-92a-2	34	68	80	60.6667	23.8607	107	98	115	106.667	8.5049	94	112	118	108	12.49	83	71	69	74.3333	7.57188	31	36	8	25	14.9332
TTGAACTGTTAAGAACCACTGG	mir-203b	31	40	110	60.3333	43.2474	89	76	72	79	8.88819	57	46	47	50	6.08276	55	45	52	50.6667	5.1316	53	59	33	48.3333	13.6137
TAACAGTCTACAGCCATGGTCG	mir-132	31	60	89	60	29	218	164	213	198.333	29.8385	82	108	108	99.3333	15.0111	112	111	73	98.6667	22.2336	28	32	6	22	14
TCAAGAGCAATAACGAAAAATGT	mir-335	66	71	41	59.3333	16.0728	66	48	57	57	9	72	60	47	59.6667	12.5033	24	32	24	26.6667	4.6188	27	18	6	17	10.5357
CTTTTTGCGGTCTGGGCTTGC	mir-129-2//mir-129-1	25	53	91	56.3333	33.126	110	110	78	99.3333	18.4752	69	82	69	73.3333	7.50555	60	59	57	58.6667	1.52753	29	43	34	35.3333	7.0946
TGTCAGTTTGTCAAATACCCC	mir-223	29	63	77	56.3333	24.6847	225	180	197	200.667	22.723	74	73	69	72	2.64575	70	56	55	60.3333	8.3865	37	18	13	22.6667	12.6623
AATCATACACGGTTGACCTATT	mir-154	43	76	47	55.3333	18.0093	90	46	86	74	24.3311	63	50	64	59	7.81025	71	66	41	59.3333	16.0728	40	29	11	26.6667	14.6401
TATTGCACTCGTCCCGGCCTCC	mir-92b	39	53	71	54.3333	16.0416	110	117	92	106.333	12.897	35	50	42	42.3333	7.50555	78	81	53	70.6667	15.3731	18	44	25	29	13.4536
TGTGCAAATCCATGCAAAACTGA	mir-19b-1//mir-19b-2	30	59	68	52.3333	19.8578	124	78	111	104.333	23.7136	85	86	103	91.3333	10.116	66	69	74	69.6667	4.04145	36	29	3	22.6667	17.3877
TCCCTGAGGAGCCCTTTGAGCCTGA	mir-351	38	48	70	52	16.3707	101	100	56	85.6667	25.697	135	197	170	167.333	31.0859	77	70	70	72.3333	4.04145	36	35	32	34.3333	2.08167
TTTGGTCCCCTTCAACCAGCTA	mir-133b	57	67	31	51.6667	18.5831	26	12	27	21.6667	8.3865	21	21	18	20	1.73205	11	28	9	16	10.4403	25	27	3	18.3333	13.3167
ACCGTGGCTTTCGATTGTTACT	mir-132	18	78	56	50.6667	30.3535	95	87	111	97.6667	12.2202	149	158	146	151	6.245	87	115	60	87.3333	27.5015	32	31	9	24	13
CAAGTCACTAGTGGTTCCGTTT	mir-224	32	40	77	49.6667	24.0069	104	84	102	96.6667	11.0151	53	42	41	45.3333	6.65833	39	60	40	46.3333	11.8462	57	53	54	54.6667	2.08167
CAACCTGGAGGACTCCATGCTG	mir-490	30	56	63	49.6667	17.3877	72	46	58	58.6667	13.0128	55	63	55	57.6667	4.6188	45	36	29	36.6667	8.02081	18	30	7	18.3333	11.5036
TTCATTCGGCTGTCCAGATGTA	mir-1298	12	37	96	48.3333	43.1316	71	72	57	66.6667	8.3865	56	72	71	66.3333	8.96289	50	52	45	49	3.60555	19	33	21	24.3333	7.57188
TCTCACACAGAAATCGCACCCGT	mir-342	43	46	49	46	3	89	59	69	72.3333	15.2753	15	17	20	17.3333	2.51661	27	30	24	27	3	21	22	9	17.3333	7.23418
GCACTGAGATGGGAGTGGTGTA	mir-674	21	52	63	45.3333	21.7792	94	53	88	78.3333	22.1435	69	82	66	72.3333	8.5049	43	40	34	39	4.58258	19	18	12	16.3333	3.78594
TTAATGCTAATTGTGATAGGGGT	mir-155	34	56	42	44	11.1355	84	46	65	65	19	38	42	42	40.6667	2.3094	31	32	34	32.3333	1.52753	33	29	10	24	12.2882
ACCATCGACCGTTGAGTGGACC	mir-181c	23	36	70	43	24.2693	56	41	33	43.3333	11.6762	51	79	74	68	14.9332	72	64	51	62.3333	10.5987	36	37	15	29.3333	12.4231
TGGTTTACCGTCCCACATACAT	mir-299a	27	37	60	41.3333	16.9214	72	43	59	58	14.5258	49	44	45	46	2.64575	50	49	35	44.6667	8.3865	26	18	8	17.3333	9.0185
ATAAAGCTAGATAACCGAAAGT	mir-9a-1//mir-9a-3//mir-9a-2	50	48	20	39.3333	16.773	44	36	47	42.3333	5.68624	51	28	29	36	13	23	20	19	20.6667	2.08167	10	8	2	6.66667	4.16333
GCTCTGACTTTATTGCACTAC	mir-301a	21	40	54	38.3333	16.563	60	56	48	54.6667	6.1101	76	80	61	72.3333	10.0167	64	49	28	47	18.0831	31	28	28	29	1.73205
AATGACACGATCACTCCCGTTGA	mir-425	27	44	42	37.6667	9.29157	60	43	71	58	14.1067	49	40	57	48.6667	8.5049	33	44	29	35.3333	7.76745	13	20	7	13.3333	6.50641
ACGCCCTTCCCCCCCTTCTTCA	mir-1249	16	39	51	35.3333	17.7858	74	49	82	68.3333	17.2143	22	35	31	29.3333	6.65833	46	38	31	38.3333	7.50555	19	33	14	22	9.84886
GAGGGTTGGGTGGAGGCTCTCC	mir-296	27	32	36	31.6667	4.50925	43	26	37	35.3333	8.62168	68	80	78	75.3333	6.4291	47	46	38	43.6667	4.93288	25	47	17	29.6667	15.5349
TGGCAGTGTATTGTTAGCTGGT	mir-449a	22	37	31	30	7.54983	26	24	28	26	2	38	50	43	43.6667	6.02771	30	22	24	25.3333	4.16333	10	9	7	8.66667	1.52753
GGTGAATTGCAGTACTCCAACA	mir-3068	6	25	56	29	25.2389	44	37	42	41	3.60555	24	18	23	21.6667	3.21455	39	29	15	27.6667	12.0554	23	25	15	21	5.2915
TCTGATCGTTCACCTCCATACA	mir-1843	9	25	52	28.6667	21.7332	35	31	29	31.6667	3.05505	41	57	38	45.3333	10.2144	26	22	20	22.6667	3.05505	18	38	10	22	14.4222
AGAGGCTGGCCGTGATGAATTC	mir-485	8	27	50	28.3333	21.0317	52	52	21	41.6667	17.8979	30	51	33	38	11.3578	39	37	34	36.6667	2.51661	28	34	36	32.6667	4.16333
GTGCATTGTAGTTGCATTGCA	mir-33	19	43	22	28	13.0767	19	8	28	18.3333	10.0167	25	34	29	29.3333	4.50925	17	11	15	14.3333	3.05505	9	7	3	6.33333	3.05505
TAGGTCACCCGTTTTACTATCC	mir-1193	14	33	36	27.6667	11.9304	54	51	42	49	6.245	34	50	44	42.6667	8.0829	29	37	25	30.3333	6.1101	20	9	2	10.3333	9.07377
CATACACGGCTCTCCTCTCTTC	mir-485	19	34	30	27.6667	7.76745	55	41	43	46.3333	7.57188	39	59	37	45	12.1655	34	45	39	39.3333	5.50757	14	28	36	26	11.1355
CAATGTTTCCACAGTGCATCA	mir-33	11	28	43	27.3333	16.0104	17	20	20	19	1.73205	12	10	5	9	3.60555	18	17	19	18	1	18	16	10	14.6667	4.16333
AGCAGCATTGTACAGGGCTATCA	mir-107	14	26	41	27	13.5277	54	41	55	50	7.81025	18	34	39	30.3333	10.9697	27	22	26	25	2.64575	15	6	5	8.66667	5.50757
CTGTACAACCTTCTAGCTTTCC	let-7c-1	20	34	27	27	7	55	51	43	49.6667	6.1101	63	60	41	54.6667	11.9304	26	30	17	24.3333	6.65833	19	31	29	26.3333	6.4291
GCCCCTGGGCCTATCCTAGAA	mir-331	9	23	43	25	17.088	70	50	54	58	10.583	3	7	2	4	2.64575	16	29	24	23	6.55744	23	14	0	12.3333	11.5902
AGCTGGTAAAATGGAACCAAAT	mir-133a	15	28	32	25	8.88819	17	5	13	11.6667	6.1101	23	23	13	19.6667	5.7735	14	13	11	12.6667	1.52753	10	8	7	8.33333	1.52753
CCTCCCACACCCAAGGCTTGCA	mir-532	17	23	34	24.6667	8.62168	55	57	52	54.6667	2.51661	43	37	46	42	4.58258	53	41	31	41.6667	11.0151	15	16	12	14.3333	2.08167
GGCAGAGGAGGGCTGTTCTTCCC	mir-298	20	26	28	24.6667	4.16333	30	22	17	23	6.55744	43	47	43	44.3333	2.3094	38	22	28	29.3333	8.0829	10	4	6	6.66667	3.05505
GGAGAAATTATCCTTGGTGTGT	mir-539	26	25	22	24.3333	2.08167	31	20	14	21.6667	8.62168	23	16	20	19.6667	3.51188	23	11	15	16.3333	6.1101	19	20	18	19	1
TGAGGTTGGTGTACTGTGTGTGA	mir-672	13	15	42	23.3333	16.1967	77	82	66	75	8.18535	67	94	78	79.6667	13.5769	58	46	49	51	6.245	21	39	51	37	15.0997
TAAGGCACGCGGTGAATGCC	mir-124-3//mir-124-1//mir-124-2	15	24	30	23	7.54983	24	10	20	18	7.2111	19	25	22	22	3	22	20	14	18.6667	4.16333	13	22	9	14.6667	6.65833
AAACATTCGCGGTGCACTTCT	mir-543	17	26	25	22.6667	4.93288	52	60	30	47.3333	15.5349	135	172	155	154	18.5203	45	58	35	46	11.5326	15	43	51	36.3333	18.9033
CGTGTATTTGACAAGCTGAGTTG	mir-223	14	23	28	21.6667	7.0946	95	60	47	67.3333	24.8261	49	75	65	63	13.1149	21	36	32	29.6667	7.76745	21	7	7	11.6667	8.0829
AGGGCCCCCCCTCAATCCTGT	mir-296	17	24	23	21.3333	3.78594	26	20	30	25.3333	5.03322	24	23	22	23	1	20	23	12	18.3333	5.68624	13	20	2	11.6667	9.07377
CTTTCAGTCAGATGTTTGCTGC	mir-30d	15	26	19	20	5.56776	20	11	12	14.3333	4.93288	21	19	21	20.3333	1.1547	11	11	15	12.3333	2.3094	8	8	2	6	3.4641
CTATACGGCCTCCTAGCTTTCC	let-7e	9	24	25	19.3333	8.96289	32	29	25	28.6667	3.51188	13	23	20	18.6667	5.1316	9	26	14	16.3333	8.73689	5	10	9	8	2.64575
TTCACAAAGCCCATACACTTTCAC	mir-350	11	18	27	18.6667	8.02081	44	28	40	37.3333	8.32666	33	19	31	27.6667	7.57188	27	21	33	27	6	9	14	5	9.33333	4.50925
CAGTGCAATAGTATTGTCAAAGC	mir-301a	15	19	20	18	2.64575	18	17	14	16.3333	2.08167	22	14	25	20.3333	5.68624	11	15	14	13.3333	2.08167	6	1	1	2.66667	2.88675
CCTAGTAGGTGCTCAGTAAGTGT	mir-325	11	16	26	17.6667	7.63763	26	25	30	27	2.64575	22	53	22	32.3333	17.8979	22	34	16	24	9.16515	17	16	5	12.6667	6.65833
TAAGGTGCATCTAGTGCAGATAG	mir-18a	12	23	18	17.6667	5.50757	36	27	38	33.6667	5.85947	47	54	79	60	16.8226	28	18	28	24.6667	5.7735	11	11	0	7.33333	6.35085
CAACTAGACTGTGAGCTTCTAG	mir-708	9	12	30	17	11.3578	10	6	17	11	5.56776	20	21	33	24.6667	7.23418	15	13	16	14.6667	1.52753	6	11	11	9.33333	2.88675
CAAGCTCGTTTCTATGGGTCTG	mir-99a	11	19	21	17	5.2915	19	12	18	16.3333	3.78594	24	18	30	24	6	24	12	7	14.3333	8.73689	8	9	2	6.33333	3.78594
ACTGCACTGCAAGCACTTCTTAC	mir-17-2	7	15	27	16.3333	10.0664	36	37	25	32.6667	6.65833	36	20	28	28	8	45	31	26	34	9.84886	8	12	15	11.6667	3.51188
TGAAGGTCTACTGTGTGCCAG	mir-493	9	15	23	15.6667	7.02377	24	17	18	19.6667	3.78594	38	30	32	33.3333	4.16333	19	19	15	17.6667	2.3094	6	12	4	7.33333	4.16333
GGATTCCTGGAAATACTGTTC	mir-145	13	14	20	15.6667	3.78594	21	20	20	20.3333	0.57735	17	24	17	19.3333	4.04145	14	16	8	12.6667	4.16333	16	15	5	12	6.08276
GGAGTATTGTTTCCGCTGCCTGG	mir-503	20	14	13	15.6667	3.78594	27	25	16	22.6667	5.85947	13	23	12	16	6.08276	6	8	12	8.66667	3.05505	9	7	6	7.33333	1.52753
CCTAGGGACTCAGTTCTGGTG	mir-146b	13	20	13	15.3333	4.04145	21	21	21	21	0	44	36	46	42	5.2915	26	25	16	22.3333	5.50757	10	13	5	9.33333	4.04145
TTATTGCTTAAGAATACGCGTAG	mir-137	6	21	18	15	7.93725	29	9	34	24	13.2288	19	22	22	21	1.73205	7	14	15	12	4.3589	4	6	1	3.66667	2.51661
TGAGCGCCTCGACGACAGAGCCA	mir-339	11	21	13	15	5.2915	16	12	13	13.6667	2.08167	19	10	16	15	4.58258	16	8	7	10.3333	4.93288	3	3	3	3	0
ACCTGGCATACAATGTAGATTTC	mir-221	5	11	28	14.6667	11.9304	41	25	30	32	8.18535	14	7	9	10	3.60555	26	30	16	24	7.2111	11	28	19	19.3333	8.5049
AACCTGTTGAACAACTGAACCC	mir-582	4	10	29	14.3333	13.0512	37	20	20	25.6667	9.81495	13	16	15	14.6667	1.52753	13	14	13	13.3333	0.57735	9	15	7	10.3333	4.16333
TGGACGGAGAACTGATAAGGGT	mir-184	9	9	22	13.3333	7.50555	8	7	7	7.33333	0.57735	13	4	13	10	5.19615	23	34	34	30.3333	6.35085	15	28	17	20	7
AGTATTACATGGCCAATCTCC	mir-496	12	10	17	13	3.60555	16	6	9	10.3333	5.1316	9	6	7	7.33333	1.52753	4	8	4	5.33333	2.3094	7	3	3	4.33333	2.3094
CTGCCCTGGCCCGAGGGACCGA	mir-874	7	11	20	12.6667	6.65833	15	16	29	20	7.81025	18	8	9	11.6667	5.50757	9	8	12	9.66667	2.08167	7	9	0	5.33333	4.72582
AATGCACCTGGGCAAGGGTTCA	mir-500	6	13	19	12.6667	6.50641	12	14	17	14.3333	2.51661	19	9	19	15.6667	5.7735	12	12	7	10.3333	2.88675	2	5	0	2.33333	2.51661
ACTCCATTTGTTTTGATGATGGA	mir-136	11	9	17	12.3333	4.16333	6	5	7	6	1	14	11	10	11.6667	2.08167	9	5	4	6	2.64575	3	4	1	2.66667	1.52753
CCGCACTGTGGGTACTTGCTGC	mir-106b	4	14	18	12	7.2111	35	50	27	37.3333	11.6762	13	20	13	15.3333	4.04145	1	11	2	4.66667	5.50757	28	25	32	28.3333	3.51188
TGATCTAGCCAAAGCCTGACCGT	mir-344a-1	15	17	4	12	7	18	9	10	12.3333	4.93288	10	4	8	7.33333	3.05505	9	7	5	7	2	6	5	1	4	2.64575
AATGTTGCTCGGTGAACCCC	mir-409a	2	13	20	11.6667	9.07377	18	18	24	20	3.4641	32	35	40	35.6667	4.04145	20	17	12	16.3333	4.04145	14	14	21	16.3333	4.04145
TCATTCTCGCTGCTCTGGAGT	mir-6319	7	11	17	11.6667	5.03322	8	15	15	12.6667	4.04145	13	11	5	9.66667	4.16333	11	12	4	9	4.3589	7	7	10	8	1.73205
TACTGCATCAGGAACTGACTGG	mir-217	5	3	26	11.3333	12.741	10	11	12	11	1	7	12	8	9	2.64575	3	9	14	8.66667	5.50757	4	6	2	4	2
CGAATCATTATTTGCTGCTCTA	mir-15b	7	13	14	11.3333	3.78594	25	21	17	21	4	27	17	35	26.3333	9.0185	11	13	8	10.6667	2.51661	7	5	6	6	1
CTCGGGGATCATCATGTCACGA	mir-542	7	14	13	11.3333	3.78594	13	13	14	13.3333	0.57735	14	11	14	13	1.73205	17	5	13	11.6667	6.1101	8	8	3	6.33333	2.88675
GTGCCTACTGAGCTGATATCAG	mir-24-1	7	17	10	11.3333	5.1316	11	8	9	9.33333	1.52753	16	16	11	14.3333	2.88675	7	13	13	11	3.4641	7	7	3	5.66667	2.3094
CAAGGGTCACCCTCTGACTCTGT	mir-540	9	14	9	10.6667	2.88675	5	7	8	6.66667	1.52753	14	7	10	10.3333	3.51188	5	7	5	5.66667	1.1547	4	4	2	3.33333	1.1547
AGAGCTTAGCTGATTGGTGAACAG	mir-27b	4	7	20	10.3333	8.5049	11	16	15	14	2.64575	14	12	12	12.6667	1.1547	10	9	11	10	1	5	2	6	4.33333	2.08167
TGACCGATTTCTCCTGGTGTTC	mir-29c	3	8	20	10.3333	8.73689	8	11	9	9.33333	1.52753	3	4	5	4	1	4	10	3	5.66667	3.78594	4	2	0	2	2
AATGCACCCGGGCAAGGATTTGG	mir-501	8	7	16	10.3333	4.93288	38	37	24	33	7.81025	33	29	35	32.3333	3.05505	23	17	15	18.3333	4.16333	13	18	11	14	3.60555
AGGCAAGATGCTGGCATAGCTG	mir-31a	8	13	10	10.3333	2.51661	17	12	14	14.3333	2.51661	21	6	19	15.3333	8.14453	36	27	23	28.6667	6.65833	13	6	9	9.33333	3.51188
ACTGCAGTGTGAGCACTTCTGG	mir-20b	8	18	5	10.3333	6.80686	9	7	14	10	3.60555	12	15	7	11.3333	4.04145	9	8	9	8.66667	0.57735	1	2	1	1.33333	0.57735
AGAGTTGCGTCTGGACGTCCCG	mir-219a-1	3	6	20	9.66667	9.07377	12	25	11	16	7.81025	20	48	38	35.3333	14.1892	12	22	9	14.3333	6.80686	5	11	11	9	3.4641
ACCTGTGAAGTTCAGTTCTTT	mir-146a	5	7	17	9.66667	6.4291	6	6	6	6	0	9	10	6	8.33333	2.08167	11	6	6	7.66667	2.88675	6	1	0	2.33333	3.21455
GCAAAGCACAGGGCCTGCAGAGA	mir-330	8	6	14	9.33333	4.16333	25	19	16	20	4.58258	9	8	13	10	2.64575	6	7	10	7.66667	2.08167	1	4	2	2.33333	1.52753
GTGTGCGGAAATGCTTCTGCTA	mir-147	10	6	12	9.33333	3.05505	17	15	24	18.6667	4.72582	17	22	37	25.3333	10.4083	12	10	7	9.66667	2.51661	6	9	6	7	1.73205
ACCAGGAGGCTGAGGTCCCTTA	mir-665	13	6	9	9.33333	3.51188	8	1	12	7	5.56776	5	12	15	10.6667	5.1316	12	9	8	9.66667	2.08167	3	3	2	2.66667	0.57735
GCTCTTTTCACATTGTGCTACT	mir-130a	9	9	9	9	0	12	12	9	11	1.73205	1	3	3	2.33333	1.1547	5	5	6	5.33333	0.57735	5	4	1	3.33333	2.08167
TTGGAGTTCATGCAAGTTCTAACCA	mir-3068	7	11	9	9	2	5	10	8	7.66667	2.51661	12	13	14	13	1	7	12	10	9.66667	2.51661	7	2	2	3.66667	2.88675
TGGAGTGTGACAATGGTGTTTG	mir-122	5	5	16	8.66667	6.35085	19	10	5	11.3333	7.0946	55	82	68	68.3333	13.5031	34	34	31	33	1.73205	0	3	4	2.33333	2.08167
TGGGTCTTTGCGGGCAAGATGA	mir-193	4	7	15	8.66667	5.68624	22	28	13	21	7.54983	13	30	14	19	9.53939	12	15	11	12.6667	2.08167	11	8	5	8	3
GTGGATATTCCTTCTATGGTTA	mir-376b	6	8	12	8.66667	3.05505	7	7	15	9.66667	4.6188	9	11	7	9	2	2	4	9	5	3.60555	5	1	0	2	2.64575
CATACAAGGGTAATTTCTTTTC	mir-539	8	8	10	8.66667	1.1547	10	7	7	8	1.73205	1	3	3	2.33333	1.1547	5	4	9	6	2.64575	0	3	0	1	1.73205
TGTATGCCCTAACCGCTCAGT	mir-675	3	13	10	8.66667	5.1316	10	6	16	10.6667	5.03322	7	8	2	5.66667	3.21455	3	4	13	6.66667	5.50757	4	4	1	3	1.73205
TACGGTGAGCCTGTCATTATTC	mir-433	9	12	5	8.66667	3.51188	7	5	10	7.33333	2.51661	3	7	11	7	4	8	4	3	5	2.64575	3	2	2	2.33333	0.57735
TCCGGTTCTCAGGGCTCCACC	mir-671	3	7	15	8.33333	6.1101	21	9	7	12.3333	7.57188	10	21	14	15	5.56776	9	13	7	9.66667	3.05505	3	4	7	4.66667	2.08167
TTGAAACATTCTCTACTGAAC	mir-653	4	7	14	8.33333	5.1316	8	6	8	7.33333	1.1547	8	10	8	8.66667	1.1547	6	8	11	8.33333	2.51661	5	10	5	6.66667	2.88675
AAGCCCTTACCCCAAAAAGCAT	mir-129-2	7	5	13	8.33333	4.16333	27	15	17	19.6667	6.4291	0	0	0	0	0	9	4	7	6.66667	2.51661	8	5	2	5	3
CTGGGAGAGGGTTGTTTACTCC	mir-30c-1	8	9	8	8.33333	0.57735	6	7	8	7	1	5	12	4	7	4.3589	3	3	1	2.33333	1.1547	2	1	3	2	1
TACAGTTGTTCAACCAGTTACT	mir-582	6	5	13	8	4.3589	15	6	8	9.66667	4.72582	2	7	3	4	2.64575	12	6	9	9	3	8	6	4	6	2
CTGGGATGTGGATGTTTACGTC	mir-30b	8	6	10	8	2	10	9	7	8.66667	1.52753	16	12	14	14	2	8	8	10	8.66667	1.1547	4	2	2	2.66667	1.1547
AATCACTAACCACACAGCCAGG	mir-34c	4	7	11	7.33333	3.51188	9	15	10	11.3333	3.21455	14	11	9	11.3333	2.51661	10	10	13	11	1.73205	8	8	2	6	3.4641
TGATATGTTTGATATATTAGGT	mir-190a	7	9	6	7.33333	1.52753	4	3	2	3	1	4	5	6	5	1	2	4	1	2.33333	1.52753	0	2	1	1	1
GCTATTTCACGACACCAGGGT	mir-138-2	4	8	9	7	2.64575	15	11	23	16.3333	6.1101	9	9	8	8.66667	0.57735	12	10	3	8.33333	4.72582	3	2	0	1.66667	1.52753
TTTGTGACCTGGTCCACTAACC	mir-758	5	10	6	7	2.64575	11	8	10	9.66667	1.52753	5	10	11	8.66667	3.21455	16	12	10	12.6667	3.05505	6	7	4	5.66667	1.52753
GGGGTTCCTGGGGATGGGATTT	mir-23a	12	4	5	7	4.3589	10	7	14	10.3333	3.51188	7	22	6	11.6667	8.96289	3	8	3	4.66667	2.88675	4	4	2	3.33333	1.1547
CCTGTTCTCCATTACTTGGCTC	mir-26b	6	9	5	6.66667	2.08167	13	8	13	11.3333	2.88675	9	16	17	14	4.3589	11	6	8	8.33333	2.51661	6	1	2	3	2.64575
ATGACCTATGATTTGACAGACA	mir-215	1	4	14	6.33333	6.80686	10	17	6	11	5.56776	16	23	22	20.3333	3.78594	12	14	5	10.3333	4.72582	4	2	0	2	2
CTCACTGAACAATGAATGCAA	mir-181b-1	1	8	10	6.33333	4.72582	7	4	8	6.33333	2.08167	16	13	9	12.6667	3.51188	8	6	8	7.33333	1.1547	1	8	5	4.66667	3.51188
TGAATCACACAAAGGCAACTTTT	mir-377	3	8	8	6.33333	2.88675	11	9	4	8	3.60555	10	8	5	7.66667	2.51661	7	9	7	7.66667	1.1547	3	2	1	2	1
TGTCTGCCTGAGTGCCTGCCTCT	mir-346	5	8	6	6.33333	1.52753	10	9	15	11.3333	3.21455	6	10	4	6.66667	3.05505	6	4	5	5	1	3	5	3	3.66667	1.1547
TTCCTATGCATATACTTCT	mir-202	0	0	18	6	10.3923	11	2	18	10.3333	8.02081	3	2	4	3	1	3	26	15	14.6667	11.5036	0	1	1	0.666667	0.57735
TCTCTGGGCCTGTGTCTTAGGC	mir-330	4	8	6	6	2	7	7	5	6.33333	1.1547	3	7	10	6.66667	3.51188	8	5	2	5	3	3	2	1	2	1
ATCGTAGAGGAAAATCCACGT	mir-376a	5	8	5	6	1.73205	4	2	6	4	2	6	5	9	6.66667	2.08167	2	4	3	3	1	2	1	0	1	1
AAATCTCTGCAGGCAAATGTGA	mir-216b	7	7	3	5.66667	2.3094	14	18	9	13.6667	4.50925	8	13	15	12	3.60555	7	6	6	6.33333	0.57735	3	3	2	2.66667	0.57735
TTCAGCTCCTATATGATGCCTTT	mir-337	5	4	7	5.33333	1.52753	5	6	5	5.33333	0.57735	3	2	3	2.66667	0.57735	3	10	6	6.33333	3.51188	2	1	0	1	1
AATGTGACTCAGCTATCTGAACA	mir-6329	5	5	6	5.33333	0.57735	16	7	12	11.6667	4.50925	6	17	11	11.3333	5.50757	7	5	7	6.33333	1.1547	3	2	3	2.66667	0.57735
AGGTTGGGATTTGTCGCAATGCT	mir-92a-1	8	4	4	5.33333	2.3094	3	5	7	5	2	9	3	8	6.66667	3.21455	8	7	7	7.33333	0.57735	3	0	1	1.33333	1.52753
GCTGCACTTGGATTTCGTTCCC	mir-191a	0	4	11	5	5.56776	5	6	4	5	1	8	6	7	7	1	1	2	4	2.33333	1.52753	1	1	1	1	0
TAATCTCAGCTGGCAACTGTGA	mir-216a	1	5	9	5	4	1	3	7	3.66667	3.05505	6	3	6	5	1.73205	3	7	2	4	2.64575	1	1	1	1	0
TAATACTGCCGGGTAATGATG	mir-200c	2	7	6	5	2.64575	6	7	6	6.33333	0.57735	13	9	13	11.6667	2.3094	7	6	5	6	1	2	3	2	2.33333	0.57735
TGGAAGACTTGTGATTTTGTTGT	mir-7b	2	7	6	5	2.64575	9	7	7	7.66667	1.1547	4	6	8	6	2	3	1	2	2	1	2	4	3	3	1
GCTGGGAAGGCAAAGGGACGTT	mir-204	3	7	5	5	2	5	3	0	2.66667	2.51661	6	5	4	5	1	4	1	3	2.66667	1.52753	4	2	4	3.33333	1.1547
TTGAAAGGCTGTTTCTTGGTC	mir-488	5	6	4	5	1	3	5	8	5.33333	2.51661	4	3	4	3.66667	0.57735	2	7	0	3	3.60555	4	0	0	1.33333	2.3094
AGGGGTGCTATCTGTGATTGAG	mir-342	5	7	3	5	2	8	13	11	10.6667	2.51661	11	8	11	10	1.73205	4	5	5	4.66667	0.57735	4	5	6	5	1
TAACAGTCTCCAGTCACGGCCA	mir-212	2	5	7	4.66667	2.51661	18	9	13	13.3333	4.50925	12	11	12	11.6667	0.57735	13	12	6	10.3333	3.78594	3	5	0	2.66667	2.51661
TATGGCTTTTTATTCCTATGTGA	mir-135a	4	5	5	4.66667	0.57735	5	1	2	2.66667	2.08167	1	2	3	2	1	3	2	4	3	1	3	2	2	2.33333	0.57735
TAACACTGTCTGGTAACGATGT	mir-200a	3	6	5	4.66667	1.52753	2	5	4	3.66667	1.52753	12	9	6	9	3	4	5	2	3.66667	1.52753	3	4	0	2.33333	2.08167
GGTAGATTCTCCTTCTATGAG	mir-376a	3	7	4	4.66667	2.08167	5	2	2	3	1.73205	10	19	9	12.6667	5.50757	5	10	5	6.66667	2.88675	4	1	2	2.33333	1.52753
GATATAACCAAAGCCCGACTGT	mir-344b-1	2	5	6	4.33333	2.08167	6	9	9	8	1.73205	6	4	6	5.33333	1.1547	5	6	3	4.66667	1.52753	8	13	16	12.3333	4.04145
CTATACAGTCTACTGTCTTTC	let-7f-2	0	8	5	4.33333	4.04145	8	8	4	6.66667	2.3094	4	7	6	5.66667	1.52753	4	4	2	3.33333	1.1547	6	2	0	2.66667	3.05505
CAGATCAGAAGGTGACTGTGG	mir-383	4	2	5	3.66667	1.52753	3	6	1	3.33333	2.51661	2	1	2	1.66667	0.57735	1	4	0	1.66667	2.08167	3	1	6	3.33333	2.51661
TGTGCAAATCTATGCAAAACTGA	mir-19a	5	2	4	3.66667	1.52753	4	9	5	6	2.64575	13	8	8	9.66667	2.88675	4	8	2	4.66667	3.05505	5	4	0	3	2.64575
AGAGGTTGCCCTTGGTGAATTC	mir-377	3	4	4	3.66667	0.57735	4	2	9	5	3.60555	1	2	0	1	1	2	0	0	0.666667	1.1547	4	2	0	2	2
ACAGGTGAGGTTCTTGGGAGCC	mir-125a	5	3	3	3.66667	1.1547	4	1	1	2	1.73205	2	5	7	4.66667	2.51661	3	5	4	4	1	6	3	1	3.33333	2.51661
CCACCTCCCCTGCAAACGTCCA	mir-1306	1	4	5	3.33333	2.08167	1	0	4	1.66667	2.08167	2	2	3	2.33333	0.57735	2	3	4	3	1	1	2	0	1	1
AGGAACTAGCCTTCTCTCTGCT	mir-298	3	4	3	3.33333	0.57735	4	6	6	5.33333	1.1547	8	7	4	6.33333	2.08167	1	2	0	1	1	3	0	1	1.33333	1.52753
CAACAGCAGTCGATGGGCTGTC	mir-21	3	4	3	3.33333	0.57735	10	4	12	8.66667	4.16333	7	9	8	8	1	2	6	6	4.66667	2.3094	1	0	1	0.666667	0.57735
CTATACAATCTATTGCCTTCC	let-7f-1	1	6	3	3.33333	2.51661	8	8	6	7.33333	1.1547	7	11	11	9.66667	2.3094	6	4	3	4.33333	1.52753	1	2	1	1.33333	0.57735
ACTCTTTCCCTGTTGCACTACT	mir-130b	4	4	2	3.33333	1.1547	17	10	8	11.6667	4.72582	20	21	20	20.3333	0.57735	8	11	6	8.33333	2.51661	2	1	4	2.33333	1.52753
TGGTCGACCAGCTGGAAAGT	mir-412	4	5	1	3.33333	2.08167	10	4	3	5.66667	3.78594	4	6	7	5.66667	1.52753	1	4	2	2.33333	1.52753	2	3	2	2.33333	0.57735
AATGTGTAGCAAAAGACAGGA	mir-511	4	1	4	3	1.73205	3	5	5	4.33333	1.1547	5	4	3	4	1	3	3	3	3	0	1	0	0	0.333333	0.57735
ATATACATACACACATACACA	mir-466b-2	2	3	4	3	1	2	4	3	3	1	5	4	4	4.33333	0.57735	4	5	1	3.33333	2.08167	2	4	1	2.33333	1.52753
AAAGATGCCACGCTATGTAGAT	mir-741	4	2	3	3	1	4	1	2	2.33333	1.52753	3	2	6	3.66667	2.08167	3	1	0	1.33333	1.52753	9	26	10	15	9.53939
CTATACAACTTACTACTTTCC	mir-98	3	4	2	3	1	6	2	2	3.33333	2.3094	3	2	2	2.33333	0.57735	3	2	0	1.66667	1.52753	0	4	2	2	2
ACTGCTGAGCTAGCACTTCCCGA	mir-93	1	6	2	3	2.64575	11	5	10	8.66667	3.21455	1	6	7	4.66667	3.21455	5	5	1	3.66667	2.3094	1	2	0	1	1
ACCTTGGCTCTAGACTGCTTACTG	mir-212	1	1	6	2.66667	2.88675	26	25	13	21.3333	7.23418	11	32	33	25.3333	12.4231	12	10	5	9	3.60555	2	4	2	2.66667	1.1547
ACCACCAACCGTTGACTGT	mir-181a-2	2	1	5	2.66667	2.08167	4	3	3	3.33333	0.57735	2	7	2	3.66667	2.88675	5	3	1	3	2	3	3	3	3	0
GGGTTCCTGGCATGCTGATTT	mir-23b	4	0	4	2.66667	2.3094	5	2	6	4.33333	2.08167	2	5	2	3	1.73205	0	5	2	2.33333	2.51661	2	8	5	5	3
ATACATACACACACACATACAC	mir-466b-1	0	4	4	2.66667	2.3094	6	6	10	7.33333	2.3094	2	7	8	5.66667	3.21455	2	5	4	3.66667	1.52753	1	1	0	0.666667	0.57735
AGTGGCGAACACAGAATCCATAC	mir-541	0	6	2	2.66667	3.05505	3	2	7	4	2.64575	3	6	9	6	3	1	1	2	1.33333	0.57735	3	1	1	1.66667	1.1547
CTTCACCTGGTCCACTAGCCGT	mir-412	1	1	5	2.33333	2.3094	6	2	3	3.66667	2.08167	2	0	3	1.66667	1.52753	5	2	2	3	1.73205	5	4	1	3.33333	2.08167
AAAGTCAGACAGAGACTCTGCAG	mir-6325	1	2	4	2.33333	1.52753	4	2	0	2	2	2	0	2	1.33333	1.1547	2	1	1	1.33333	0.57735	3	1	1	1.66667	1.1547
CTGTACAGCCTCCTAGCTTTCC	let-7a-2	1	2	4	2.33333	1.52753	12	5	6	7.66667	3.78594	7	9	1	5.66667	4.16333	3	1	1	1.66667	1.1547	3	3	1	2.33333	1.1547
AGGGACGGGACGCGGTGCAGTGTT	mir-92b	2	2	3	2.33333	0.57735	5	1	1	2.33333	2.3094	4	3	4	3.66667	0.57735	4	2	2	2.66667	1.1547	2	1	5	2.66667	2.08167
AGAATTGTGGCTGGACATCTGT	mir-219a-2	1	3	3	2.33333	1.1547	7	4	4	5	1.73205	2	3	3	2.66667	0.57735	1	3	1	1.66667	1.1547	1	1	3	1.66667	1.1547
TAGGTAGTTTCGTGTTGTTGGG	mir-196c	0	4	3	2.33333	2.08167	4	2	1	2.33333	1.52753	7	4	6	5.66667	1.52753	4	3	0	2.33333	2.08167	2	4	2	2.66667	1.1547
TGTGATGTGTGCATGTACATG	mir-466c	2	3	2	2.33333	0.57735	5	0	0	1.66667	2.88675	4	2	4	3.33333	1.1547	6	2	4	4	2	2	0	0	0.666667	1.1547
ACAGATTCGATTCTAGGGGAA	mir-10b	3	3	1	2.33333	1.1547	7	2	3	4	2.64575	7	3	3	4.33333	2.3094	3	5	1	3	2	6	0	0	2	3.4641
CTATACAACCTACTGCCTTCCC	let-7b	3	3	1	2.33333	1.1547	6	1	5	4	2.64575	4	0	0	1.33333	2.3094	1	2	1	1.33333	0.57735	2	1	2	1.66667	0.57735
TCCGGGACTGAGTTCTGTGCAC	mir-673	2	4	1	2.33333	1.52753	1	2	4	2.33333	1.52753	1	3	1	1.66667	1.1547	2	5	2	3	1.73205	2	0	2	1.33333	1.1547
ATCGGGAATATCGTGTCCGCC	mir-425	2	2	2	2	0	9	8	9	8.66667	0.57735	1	0	1	0.666667	0.57735	4	3	0	2.33333	2.08167	4	0	1	1.66667	2.08167
TCTGGACAGGACAGGCCCTGAGC	mir-6315	1	3	2	2	1	5	7	2	4.66667	2.51661	1	7	4	4	3	5	0	2	2.33333	2.51661	1	3	2	2	1
GTGGATATTCCTTCTATGTTT	mir-376c	3	2	1	2	1	1	2	1	1.33333	0.57735	1	1	0	0.666667	0.57735	1	1	2	1.33333	0.57735	0	1	0	0.333333	0.57735
GGGGGTCCCCGGTGCTCGGATC	mir-615	0	2	3	1.66667	1.52753	1	1	1	1	0	1	0	1	0.666667	0.57735	4	0	2	2	2	0	0	1	0.333333	0.57735
AGGCAGTGTAATTAGCTGATTGT	mir-34b	3	0	2	1.66667	1.52753	3	1	3	2.33333	1.1547	4	1	4	3	1.73205	1	0	4	1.66667	2.08167	1	1	0	0.666667	0.57735
AGCACCACGTGTCTGGGCCACG	mir-770	2	1	2	1.66667	0.57735	2	1	1	1.33333	0.57735	2	0	1	1	1	4	0	0	1.33333	2.3094	1	0	0	0.333333	0.57735
TCAACAAAATCACTGATGCT	mir-3065	3	1	1	1.66667	1.1547	0	0	0	0	0	2	2	2	2	0	2	1	0	1	1	0	0	1	0.333333	0.57735
TCAGTTATCACAGTGCTGATGC	mir-101a	2	2	1	1.66667	0.57735	0	0	2	0.666667	1.1547	0	0	1	0.333333	0.57735	0	0	0	0	0	0	1	0	0.333333	0.57735
CACTCCTCCCCTCCCGTCTTGT	mir-483	1	3	1	1.66667	1.1547	2	2	3	2.33333	0.57735	0	2	1	1	1	1	2	1	1.33333	0.57735	1	0	0	0.333333	0.57735
TCGTTTTGCATAGTTGCACT	mir-19a	1	3	1	1.66667	1.1547	0	0	1	0.333333	0.57735	0	2	0	0.666667	1.1547	0	0	0	0	0	0	0	0	0	0
CCACTGCCCCAGGTGCTGCTGG	mir-324	0	4	1	1.66667	2.08167	5	1	6	4	2.64575	0	1	1	0.666667	0.57735	3	2	2	2.33333	0.57735	1	1	0	0.666667	0.57735
TCGACAGCACGACACTGCCTTCA	mir-196b	0	4	1	1.66667	2.08167	1	1	1	1	0	2	4	1	2.33333	1.52753	3	2	0	1.66667	1.52753	0	1	0	0.333333	0.57735
CGTGTTCACAGCGGACCTTGAT	mir-124-3//mir-124-1//mir-124-2	3	2	0	1.66667	1.52753	1	0	2	1	1	2	1	0	1	1	1	3	0	1.33333	1.52753	0	0	0	0	0
AGGTTGTCTGTGATGAGTTCG	mir-410	0	0	4	1.33333	2.3094	2	3	2	2.33333	0.57735	2	4	4	3.33333	1.1547	1	2	1	1.33333	0.57735	1	4	6	3.66667	2.51661
ACTGCCCTAAGTGCTCCTTCT	mir-18a	2	0	2	1.33333	1.1547	0	1	0	0.333333	0.57735	0	1	0	0.333333	0.57735	0	0	0	0	0	0	0	0	0	0
CACAGTGGTCTCTGGGATTATG	mir-216a	2	0	2	1.33333	1.1547	1	2	2	1.66667	0.57735	4	2	3	3	1	1	0	2	1	1	0	0	0	0	0
CATGCCTTTTGCTCTGCACTC	mir-511	2	0	2	1.33333	1.1547	0	2	2	1.33333	1.1547	2	0	2	1.33333	1.1547	0	1	0	0.333333	0.57735	1	1	3	1.66667	1.1547
GAAAGACGCCAAACTGGGTAGA	mir-743a	2	0	2	1.33333	1.1547	0	0	0	0	0	0	0	1	0.333333	0.57735	1	0	1	0.666667	0.57735	3	3	1	2.33333	1.1547
TATGGCTTTTCATTCCTATGTGA	mir-135b	1	1	2	1.33333	0.57735	0	3	0	1	1.73205	1	2	2	1.66667	0.57735	2	1	2	1.66667	0.57735	0	0	0	0	0
TCGGCAACAAGAAACTGCCTGA	mir-196a	1	2	1	1.33333	0.57735	1	0	0	0.333333	0.57735	1	2	2	1.66667	0.57735	3	0	2	1.66667	1.52753	3	0	0	1	1.73205
GTGAGGACTGGGGAGGTGGAG	mir-1224	2	2	0	1.33333	1.1547	1	3	1	1.66667	1.1547	3	1	4	2.66667	1.52753	3	3	0	2	1.73205	2	2	0	1.33333	1.1547
CCCTGAACTAGGGGTCTGGAGA	mir-345	1	3	0	1.33333	1.52753	0	1	0	0.333333	0.57735	2	2	0	1.33333	1.1547	0	2	0	0.666667	1.1547	0	0	0	0	0
CCCTGTAGAACCGAATTTGTGT	mir-10b	1	3	0	1.33333	1.52753	4	1	4	3	1.73205	2	3	2	2.33333	0.57735	2	5	2	3	1.73205	1	4	1	2	1.73205
GGGAGCCAGGAAGTATTGATGTT	mir-505	1	3	0	1.33333	1.52753	0	5	4	3	2.64575	0	3	3	2	1.73205	2	1	0	1	1	0	0	0	0	0
ACTATATATCAAGCATATTCCT	mir-190a	0	0	3	1	1.73205	1	0	2	1	1	2	1	2	1.66667	0.57735	1	1	1	1	0	4	1	0	1.66667	2.08167
TAATACTGCCTGGTAATGATGAC	mir-200b	0	0	3	1	1.73205	2	0	0	0.666667	1.1547	6	8	2	5.33333	3.05505	0	0	2	0.666667	1.1547	0	0	0	0	0
TGACACCTGCCACCCAGCCCAA	mir-667	0	0	3	1	1.73205	4	2	2	2.66667	1.1547	3	4	4	3.66667	0.57735	3	2	2	2.33333	0.57735	0	1	0	0.333333	0.57735
TGGAGACGCGGCCCTGTTGGAG	mir-139	0	0	3	1	1.73205	4	2	4	3.33333	1.1547	2	5	3	3.33333	1.52753	3	2	1	2	1	2	2	2	2	0
TTTATTGAGCACCTCCTATCAA	mir-325	1	0	2	1	1	7	2	7	5.33333	2.88675	1	3	2	2	1	1	5	0	2	2.64575	0	0	1	0.333333	0.57735
AAGACGGGAGAAGAGAAGGGAG	mir-483	0	1	2	1	1	3	4	3	3.33333	0.57735	3	0	1	1.33333	1.52753	4	3	2	3	1	0	1	0	0.333333	0.57735
AGTGGACTTGGAGTCAGAAGG	mir-378b	0	1	2	1	1	1	0	1	0.666667	0.57735	0	0	1	0.333333	0.57735	1	2	0	1	1	1	0	0	0.333333	0.57735
ATGGTAAACCGGTGACGTGC	mir-1193	0	1	2	1	1	1	1	2	1.33333	0.57735	9	2	6	5.66667	3.51188	0	3	2	1.66667	1.52753	0	1	1	0.666667	0.57735
CTGGCTGGGGAAAATGATTGG	mir-664-2	0	1	2	1	1	6	2	1	3	2.64575	1	0	2	1	1	2	1	0	1	1	0	0	1	0.333333	0.57735
AGAGTTGTCATGTGTCT	mir-214	1	1	1	1	0	2	1	0	1	1	1	0	0	0.333333	0.57735	1	1	0	0.666667	0.57735	0	0	0	0	0
TCTAGGGCTGGAGAGATGGCTA	mir-3473	1	1	1	1	0	2	0	2	1.33333	1.1547	1	3	2	2	1	0	2	0	0.666667	1.1547	1	1	0	0.666667	0.57735
TTCCCTTTGTCATCCTTTGCCT	mir-211	1	1	1	1	0	1	4	4	3	1.73205	2	9	3	4.66667	3.78594	9	4	3	5.33333	3.21455	1	2	0	1	1
ATTGGTACTTCTTTAAGTGAGA	mir-547	0	2	1	1	1	1	2	0	1	1	1	1	3	1.66667	1.1547	0	0	1	0.333333	0.57735	1	0	0	0.333333	0.57735
GACGTTGGCTCTGGTGGTGATG	mir-1306	0	2	1	1	1	2	1	0	1	1	4	7	3	4.66667	2.08167	1	2	1	1.33333	0.57735	0	0	0	0	0
ATGGTAATGGTTCTCTTGCTGCT	mir-451	2	1	0	1	1	1	0	0	0.333333	0.57735	0	0	0	0	0	1	0	0	0.333333	0.57735	0	0	0	0	0
TGGTGCGGAAAGGGCCCACAGT	mir-675	1	2	0	1	1	0	0	2	0.666667	1.1547	0	1	0	0.333333	0.57735	1	0	0	0.333333	0.57735	0	0	0	0	0
AGACCTACTTATCTACCAACAG	mir-1839	0	3	0	1	1.73205	8	8	7	7.66667	0.57735	2	1	4	2.33333	1.52753	5	2	1	2.66667	2.08167	1	0	0	0.333333	0.57735
ATAAGACGAACAAAAGGT	mir-208b	0	0	2	0.666667	1.1547	0	0	0	0	0	0	0	0	0	0	0	0	0	0	0	0	0	0	0	0
TGATATGTTTGATATTAGGTT	mir-190b	0	0	2	0.666667	1.1547	0	0	0	0	0	0	0	0	0	0	1	0	0	0.333333	0.57735	0	0	0	0	0
AGCCACTGCCCACAGCACACTG	mir-210	1	0	1	0.666667	0.57735	1	0	1	0.666667	0.57735	1	3	2	2	1	0	2	1	1	1	2	1	0	1	1
AGGCACTGACAGATCTGATGGT	mir-6314	1	0	1	0.666667	0.57735	0	0	0	0	0	1	0	1	0.666667	0.57735	0	1	0	0.333333	0.57735	0	0	0	0	0
GCAATTTAGTGTGTGTGATATT	mir-32	1	0	1	0.666667	0.57735	1	1	2	1.33333	0.57735	1	2	0	1	1	1	1	1	1	0	1	0	0	0.333333	0.57735
TATACCAGGATGTCAGCATAGTT	mir-1949	1	0	1	0.666667	0.57735	0	2	1	1	1	1	3	2	2	1	3	1	1	1.66667	1.1547	0	0	0	0	0
TATTGGGAACATTTTGCATAA	mir-450a	1	0	1	0.666667	0.57735	1	0	0	0.333333	0.57735	3	2	2	2.33333	0.57735	3	1	0	1.33333	1.52753	0	1	1	0.666667	0.57735
TGAATTACCGAAGGGCCATAA	mir-183	1	0	1	0.666667	0.57735	1	2	2	1.66667	0.57735	0	0	0	0	0	0	0	1	0.333333	0.57735	0	0	1	0.333333	0.57735
TGACTAGGGTAGTATGAGTAGA	mir-3580	1	0	1	0.666667	0.57735	0	0	0	0	0	0	0	0	0	0	0	0	0	0	0	0	0	0	0	0
ACTGCAGTGAAGGCACTTGTGG	mir-17-1	0	1	1	0.666667	0.57735	2	0	1	1	1	1	2	4	2.33333	1.52753	2	1	0	1	1	0	2	0	0.666667	1.1547
AGATGTCCAGCCACAATTCTCG	mir-219b	0	1	1	0.666667	0.57735	1	0	0	0.333333	0.57735	5	2	4	3.66667	1.52753	1	2	0	1	1	0	0	0	0	0
TGATTGTCCAAACGCAATTCT	mir-219a-1//mir-219a-2	0	1	1	0.666667	0.57735	2	1	2	1.66667	0.57735	2	1	3	2	1	2	0	0	0.666667	1.1547	2	2	0	1.33333	1.1547
TGCCCACCCTTTACCCCACTCCA	mir-702	0	1	1	0.666667	0.57735	7	0	3	3.33333	3.51188	0	1	0	0.333333	0.57735	1	0	0	0.333333	0.57735	0	0	0	0	0
ATGACATCACATATATGGCAGC	mir-489	2	0	0	0.666667	1.1547	1	0	2	1	1	0	1	1	0.666667	0.57735	0	0	0	0	0	0	0	1	0.333333	0.57735
GCAGGAACTTGTGAGTCTCCT	mir-873	2	0	0	0.666667	1.1547	2	0	1	1	1	0	0	0	0	0	0	0	0	0	0	0	0	0	0	0
CAACAAGTCCCAGTCTGCCACA	mir-7a-2	1	1	0	0.666667	0.57735	0	0	0	0	0	0	0	0	0	0	0	0	0	0	0	0	0	0	0	0
CATGGTTCTGTCAAGCACCGCG	mir-218a-2	1	1	0	0.666667	0.57735	1	0	1	0.666667	0.57735	0	2	0	0.666667	1.1547	2	0	0	0.666667	1.1547	0	0	0	0	0
AGAGGCTTATAGCTCTAAGCC	mir-879	0	2	0	0.666667	1.1547	0	1	0	0.333333	0.57735	2	2	0	1.33333	1.1547	2	1	0	1	1	0	0	0	0	0
CCAAACCACACTGTGGTGTTAGA	mir-497	0	2	0	0.666667	1.1547	0	0	1	0.333333	0.57735	1	0	0	0.333333	0.57735	0	0	0	0	0	0	0	0	0	0
TAACACTGTCTGGTAAAGATGG	mir-141	0	2	0	0.666667	1.1547	0	0	0	0	0	1	1	0	0.666667	0.57735	0	0	2	0.666667	1.1547	0	1	0	0.333333	0.57735
AAGTTGCCCGCGTGTTTTTCG	mir-543	0	0	1	0.333333	0.57735	1	0	2	1	1	0	0	1	0.333333	0.57735	3	2	2	2.33333	0.57735	0	1	0	0.333333	0.57735
ACTGATTTCTTTTGGTGTTCAG	mir-29a	0	0	1	0.333333	0.57735	0	0	1	0.333333	0.57735	0	0	2	0.666667	1.1547	0	0	0	0	0	0	0	0	0	0
AGCGAGGTTGCCCTTTGTATAT	mir-381	0	0	1	0.333333	0.57735	2	1	2	1.66667	0.57735	0	1	0	0.333333	0.57735	0	0	0	0	0	0	0	0	0	0
ATTGTGTCAATATGCGATGATGT	mir-592	0	0	1	0.333333	0.57735	0	0	0	0	0	0	0	0	0	0	0	0	0	0	0	0	0	0	0	0
CCTGACTTCTCTCTTCATGCAG	mir-3583	0	0	1	0.333333	0.57735	0	0	0	0	0	0	0	0	0	0	0	0	0	0	0	0	1	0	0.333333	0.57735
CGGCTCTGGGTCTGTGGGGA	mir-760	0	0	1	0.333333	0.57735	2	0	0	0.666667	1.1547	0	3	0	1	1.73205	0	0	0	0	0	0	0	0	0	0
CGGTGCTGGTGGAGCAGTGAGCAC	mir-667	0	0	1	0.333333	0.57735	1	0	1	0.666667	0.57735	0	0	0	0	0	0	0	1	0.333333	0.57735	0	0	0	0	0
CTCTACTCCCTGCCCCAGCCA	mir-3102	0	0	1	0.333333	0.57735	0	0	0	0	0	1	0	1	0.666667	0.57735	0	0	0	0	0	0	0	0	0	0
GAAAGACACCATACTGAATAGA	mir-743b	0	0	1	0.333333	0.57735	1	1	0	0.666667	0.57735	0	1	0	0.333333	0.57735	0	0	0	0	0	3	2	1	2	1
GATATCAGCTCAGTAGGCACCG	mir-3074	0	0	1	0.333333	0.57735	0	0	0	0	0	1	1	0	0.666667	0.57735	0	0	0	0	0	0	2	0	0.666667	1.1547
GGTCTTGTTTGGGTTTGTT	mir-331	0	0	1	0.333333	0.57735	0	2	1	1	1	0	0	2	0.666667	1.1547	0	1	0	0.333333	0.57735	0	0	0	0	0
TATACAAGGGCAAGCTCT	mir-381	0	0	1	0.333333	0.57735	1	1	0	0.666667	0.57735	0	1	3	1.33333	1.52753	1	1	0	0.666667	0.57735	0	2	1	1	1
TATGTGGGACGGTAAAC	mir-299b	0	0	1	0.333333	0.57735	0	1	0	0.333333	0.57735	0	0	0	0	0	0	0	0	0	0	0	0	0	0	0
ATCAACAGACATTAATTGGG	mir-421	1	0	0	0.333333	0.57735	2	1	0	1	1	3	2	0	1.66667	1.52753	0	2	0	0.666667	1.1547	0	1	1	0.666667	0.57735
GGTCAAGAGGCGCCTGGGAAC	mir-351	1	0	0	0.333333	0.57735	2	1	1	1.33333	0.57735	2	1	1	1.33333	0.57735	3	0	1	1.33333	1.52753	1	1	2	1.33333	0.57735
TTACACTTGCCCTTTTTTCCCCAG	mir-3572	1	0	0	0.333333	0.57735	0	0	0	0	0	0	0	0	0	0	0	0	0	0	0	0	0	0	0	0
AATCAGCAAGTATACTGCCCTA	mir-34a	0	1	0	0.333333	0.57735	0	0	0	0	0	1	1	0	0.666667	0.57735	0	0	1	0.333333	0.57735	0	0	0	0	0
AATCCTTTGTCCCTGGGTGA	mir-501	0	1	0	0.333333	0.57735	0	0	1	0.333333	0.57735	0	1	1	0.666667	0.57735	0	1	0	0.333333	0.57735	1	0	0	0.333333	0.57735
ACGGGTATTCTTGGGTGGATAA	mir-137	0	1	0	0.333333	0.57735	0	0	0	0	0	0	0	0	0	0	0	0	0	0	0	0	0	0	0	0
AGTTTTGCAGGTTTGCATCCAG	mir-19b-1	0	1	0	0.333333	0.57735	0	0	1	0.333333	0.57735	0	0	0	0	0	0	0	0	0	0	0	0	0	0	0
CAAATTCGTATCTAGGGGAATA	mir-10a	0	1	0	0.333333	0.57735	0	1	1	0.666667	0.57735	0	0	1	0.333333	0.57735	1	0	0	0.333333	0.57735	0	0	0	0	0
CAGTGCAATGATGAAAGGGCAT	mir-130b	0	1	0	0.333333	0.57735	0	0	0	0	0	0	0	1	0.333333	0.57735	0	0	1	0.333333	0.57735	0	0	0	0	0
CGGGTGGATCACGATGCAATTT	mir-363	0	1	0	0.333333	0.57735	1	1	1	1	0	2	0	1	1	1	0	1	0	0.333333	0.57735	0	0	0	0	0
CGTGGCTCGTCTTCTGCCTCAGA	mir-7578	0	1	0	0.333333	0.57735	0	0	0	0	0	0	0	0	0	0	0	0	0	0	0	0	0	0	0	0
AAAGTGCTTCCACTTTGTGTGCC	mir-291a	0	0	0	0	0	0	0	0	0	0	0	0	0	0	0	0	0	0	0	0	0	0	0	0	0
AAGCCCTTACCCCAAAAAG	mir-129-1	0	0	0	0	0	1	0	0	0.333333	0.57735	0	0	0	0	0	0	0	0	0	0	0	0	0	0	0
ACAACAAATCACAGTCTGCCAT	mir-7a-1	0	0	0	0	0	0	0	0	0	0	0	0	0	0	0	0	0	0	0	0	0	0	0	0	0
ACAACCCTAGGAGGGGGTGCCAT	mir-652	0	0	0	0	0	1	0	1	0.666667	0.57735	0	0	0	0	0	0	0	0	0	0	0	0	0	0	0
ACTGTGGAGGGTTTCTATGT	mir-3558	0	0	0	0	0	0	0	1	0.333333	0.57735	0	1	0	0.333333	0.57735	0	0	0	0	0	0	0	0	0	0
AGACCCTGGTCTGCACTCTGTC	mir-504	0	0	0	0	0	0	0	1	0.333333	0.57735	0	0	0	0	0	0	0	1	0.333333	0.57735	0	0	1	0.333333	0.57735
AGAGTAGTAGGTTGCATAGTA	mir-352	0	0	0	0	0	0	0	0	0	0	0	0	0	0	0	0	0	0	0	0	0	0	0	0	0
AGCTTCTTTACAGTGTTGCCTTGT	mir-107	0	0	0	0	0	0	0	0	0	0	0	0	0	0	0	0	0	0	0	0	0	0	0	0	0
AGGCCTGCTCTGAGCCCCCGC	mir-6328	0	0	0	0	0	1	0	0	0.333333	0.57735	1	0	2	1	1	1	0	1	0.666667	0.57735	0	0	0	0	0
AGGTTGTCCGTGTTGTCTTCTC	mir-494	0	0	0	0	0	0	1	2	1	1	1	3	1	1.66667	1.1547	0	0	3	1	1.73205	0	1	0	0.333333	0.57735
ATTCTGCATTTTTAGCAAGCT	mir-544	0	0	0	0	0	0	0	0	0	0	0	0	0	0	0	0	1	0	0.333333	0.57735	0	1	0	0.333333	0.57735
CAAGCTTGTGTCTATAGGT	mir-100	0	0	0	0	0	0	0	0	0	0	0	0	0	0	0	0	0	0	0	0	0	0	0	0	0
CACAGCAAGTGTAGACAGGCA	mir-3120	0	0	0	0	0	0	0	0	0	0	0	1	0	0.333333	0.57735	0	0	0	0	0	1	0	0	0.333333	0.57735
CCATAGAAGTCATCCCACAGTGCC	mir-3558	0	0	0	0	0	0	0	0	0	0	0	0	0	0	0	0	0	0	0	0	0	0	0	0	0
CCCCTCAGGCCACCAGAGCCCG	mir-760	0	0	0	0	0	0	0	0	0	0	0	0	0	0	0	0	0	0	0	0	0	0	0	0	0
CGGGGCCGTAGCACTGTCTGA	mir-128-1	0	0	0	0	0	1	3	2	2	1	0	0	2	0.666667	1.1547	3	1	0	1.33333	1.52753	0	0	0	0	0
CTATGTAACATGGTCCACTAAC	mir-379	0	0	0	0	0	1	0	0	0.333333	0.57735	0	0	0	0	0	0	0	0	0	0	0	0	0	0	0
CTCACAGCTCCGGTCCTTGGAG	mir-673	0	0	0	0	0	0	0	1	0.333333	0.57735	0	1	0	0.333333	0.57735	0	0	0	0	0	0	0	0	0	0
CTCACTGGTCAATGAATGCAAA	mir-181b-2	0	0	0	0	0	0	0	0	0	0	0	0	0	0	0	0	0	0	0	0	0	0	0	0	0
CTGGTACAGGCCTGGGGGA	mir-150	0	0	0	0	0	0	0	0	0	0	0	0	0	0	0	0	0	0	0	0	0	0	0	0	0
CTGGTTTCACATGGTGGCTTAG	mir-29b-2	0	0	0	0	0	1	0	0	0.333333	0.57735	0	0	0	0	0	0	0	0	0	0	0	1	0	0.333333	0.57735
CTGTGGGCCACCTAGTCACCAA	mir-134	0	0	0	0	0	0	1	2	1	1	1	0	0	0.333333	0.57735	0	3	0	1	1.73205	0	0	1	0.333333	0.57735
CTTCAACCTTAAGGGGGCCTCA	mir-3593	0	0	0	0	0	0	0	0	0	0	0	0	0	0	0	0	0	0	0	0	0	0	0	0	0
CTTTGGTGGCTTAGTTCTTTGTGC	mir-6331	0	0	0	0	0	1	0	1	0.666667	0.57735	1	1	0	0.666667	0.57735	0	1	0	0.333333	0.57735	0	1	2	1	1
GATACACAGAGGCAGGAGGAGAA	mir-6216	0	0	0	0	0	0	0	0	0	0	0	0	0	0	0	0	0	0	0	0	0	0	0	0	0
GCCTTCTCTTCCCGGTTCTTCC	mir-320	0	0	0	0	0	0	0	0	0	0	0	0	0	0	0	0	0	0	0	0	0	0	0	0	0
GGCTGCAGCGTGATCGCCTGCTC	mir-666	0	0	0	0	0	0	0	0	0	0	0	0	0	0	0	0	0	0	0	0	0	0	0	0	0
GGTATAACCAAAGCCCGACTGT	mir-344b-2	0	0	0	0	0	2	1	1	1.33333	0.57735	1	5	0	2	2.64575	0	1	0	0.333333	0.57735	2	1	2	1.66667	0.57735
GTCAACACTTGCTGGTTTCC	mir-505	0	0	0	0	0	2	1	0	1	1	0	0	0	0	0	0	0	1	0.333333	0.57735	1	0	1	0.666667	0.57735
GTGAACCTGAGAGAAAGGCTC	mir-6317	0	0	0	0	0	0	0	0	0	0	0	0	0	0	0	0	0	0	0	0	0	0	0	0	0
GTGGGCCTGACGTGGAG	mir-770	0	0	0	0	0	0	0	0	0	0	0	0	0	0	0	0	0	0	0	0	0	0	0	0	0
TACCAAAAGTAATAATGTGCTG	mir-126b	0	0	0	0	0	0	0	0	0	0	0	0	0	0	0	0	0	0	0	0	0	0	0	0	0
TATACCTCAGTTTTATCAGGTG	mir-875	0	0	0	0	0	0	0	0	0	0	0	0	0	0	0	0	0	0	0	0	0	0	0	0	0
TATGTGTGTGTGTATGTCCATG	mir-466b-1//mir-466b-2	0	0	0	0	0	0	0	0	0	0	0	0	0	0	0	0	0	0	0	0	0	0	0	0	0
TATTCAGATTGGTGCCGGTCACAT	mir-871	0	0	0	0	0	0	0	0	0	0	0	0	0	0	0	0	0	0	0	0	0	0	0	0	0
TCAGTAACAAAGATTCATCCT	mir-802	0	0	0	0	0	0	0	0	0	0	0	0	0	0	0	0	0	0	0	0	0	0	0	0	0
TCTGGCTGCTATGGCCCCCTC	mir-3085	0	0	0	0	0	0	0	1	0.333333	0.57735	0	0	0	0	0	2	0	0	0.666667	1.1547	0	0	0	0	0
TCTGTCCCTCTTGGCCCTTAG	mir-3577	0	0	0	0	0	2	0	0	0.666667	1.1547	0	2	0	0.666667	1.1547	0	1	0	0.333333	0.57735	0	0	0	0	0
TGGTGTGAGGTTGGGCCAGGA	mir-1188	0	0	0	0	0	1	1	2	1.33333	0.57735	1	2	0	1	1	3	1	0	1.33333	1.52753	1	1	1	1	0
TGTCTGGGAGCAGCCAAGGACAAG	mir-3075	0	0	0	0	0	3	1	1	1.66667	1.1547	2	4	3	3	1	1	0	0	0.333333	0.57735	0	0	1	0.333333	0.57735
TTCACTGGGGTTTGTTTCACTA	mir-653	0	0	0	0	0	0	0	0	0	0	0	0	0	0	0	0	0	0	0	0	0	0	0	0	0
TTGAAGAGAGGTTATCCTTTGT	mir-300	0	0	0	0	0	1	1	0	0.666667	0.57735	0	0	2	0.666667	1.1547	0	0	0	0	0	0	0	0	0	0
TTTAGGGTTGCAGAGCCAGG	mir-6215	0	0	0	0	0	0	0	0	0	0	0	0	0	0	0	0	0	0	0	0	0	0	0	0	0
TTTGTTCGTTCGGCTCGCGTGA	mir-375	0	0	0	0	0	3	0	1	1.33333	1.52753	1	1	1	1	0	2	3	4	3	1	0	1	0	0.333333	0.57735

## Sheet: miRNA Read counts > 50
Feature ID	Name	AVE Naïve	AVE Day 1	AVE Day 4	AVE Day 7	AVE Day 14
TGAGGTAGTAGTTTGTGCTGTT	let-7i	152816	177276	159608	139581	110231
TGAGGTAGTAGATTGTATAGTT	let-7f-1//let-7f-2	133820	209622	190542	147808	133684
AAGCTGCCAGTTGAAGAACTGT	mir-22	100459	88802.7	109378	72015	45801.3
AACCCGTAGATCCGATCTTGTG	mir-99a	71431.3	86857.3	90183	60170.7	36490.3
TGAGGTAGTAGGTTGTATGGTT	let-7c-1//let-7c-2	55721	94670	54760.3	52312.3	66829.7
TTCACAGTGGCTAAGTTCTGC	mir-27b	39916.7	49704.7	34945.3	35488.7	23785
TGGAATGTAAAGAAGTGTGTAT	mir-1	25301	20826	30627.3	17753.7	38582.7
TTGTGCTTGATCTAACCATGT	mir-218a-2//mir-218a-1	23129	22044.3	34072	22411	12577
TGAGATGAAGCACTGTAGCTCA	mir-143	22381.7	24451	27811	21132	15673.7
TGGTAGACTATGGAACGTAGG	mir-379	15647.3	17956.3	27762.3	18003.7	12934
AGAGGTAGTAGGTTGCATAGTT	let-7d	12341.7	19256.3	15469.3	11606	9305
TGTAAACATCCTCGACTGGAAG	mir-30a	11655	15366.7	10417.7	10783	6485.67
TGAGGTAGTAGGTTGTGTGGTT	let-7b	11590.3	15226	7974.67	9856.67	9387.33
TGAGAACTGAATTCCATAGGCTGT	mir-146b	11434.7	29173.7	37044.7	24934.3	11647
TCGGATCCGTCTGAGCTTGGCT	mir-127	10036	11339.3	11867	8749	7656.67
TGTAAACATCCTACACTCTCAGC	mir-30c-1//mir-30c-2	9889	12887.7	11080.3	7824.67	4620.33
TAGTAGACCGTATAGCGTACG	mir-411	9406.67	8513.33	22067.7	10655.3	4270.33
TTCAAGTAATTCAGGATAGGT	mir-26b	9138.67	9209.33	10467.7	6367.33	3614.33
AGCAGCATTGTACAGGGCTATGA	mir-103-2//mir-103-1	8545.33	14670	9623.33	8531.33	4492.33
CCCAGTGTTCAGACTACCTGTTC	mir-199a	8493.33	7011.33	13728.3	7294.67	3662
CATGCCTTGAGTGTAGGACTGT	mir-532	8236.33	9093	13548	10354.3	7491
AACATTCAACGCTGTCGGTGAGT	mir-181a-2//mir-181a-1	7325.67	6137.33	6548.67	5112.33	3150.33
CACCCGTAGAACCGACCTTGCG	mir-99b	6669	11104	9860.67	6627.33	5790.67
TCAGTGCATGACAGAACTTGG	mir-152	6502.33	7843	8095	5037	3233.33
ACTGGACTTGGAGTCAGAAGG	mir-378a	6131.33	6007.33	10733	5440	4592.33
ATCACATTGCCAGGGATTTCC	mir-23a	5806.33	12863.7	5740	5622.67	3555
TCCCTGAGACCCTAACTTGTGA	mir-125b-1//mir-125b-2	5514.33	7328.33	5952	3995	2099
CAACGGAATCCCAAAAGCAGCTG	mir-191a	5060.33	7717.33	5579	4242.33	2335
AAAAGCTGGGTTGAGAGGGCGA	mir-320	4771	7322.33	5509	4421	3905
TACCCTGTAGATCCGAATTTGTG	mir-10a	4578.67	7631	6624.67	5971.67	4883.33
TTTGAACCATCACTCGACTCCT	mir-434	3783	4060	3714.33	2959.67	2417.67
TGAGGTAGTAAGTTGTATTGTT	mir-98	3621.33	5425.67	2380.33	3406.67	2094.33
TGTAAACATCCTACACTCAGCT	mir-30b	3406.67	5027.67	2065.33	2467	1547.67
GTGCCTACTGAGCTGAAACAGT	mir-24-2	3358	2226.67	3512	2256	1029.67
TTCCCTTTGTCATCCTATGCCT	mir-204	3065	6431	1550	3230	2287.33
TTTTGCGATGTGTTCCTAATGT	mir-450a	3062.33	3629.33	4681.33	3072.33	1796.33
TTATAAAGCAATGAGACTGATT	mir-340	2786.67	3772.33	5474.67	3741.33	1813
CATTATTACTTTTGGTACGCG	mir-126a	2732.67	3565	3967	2761.67	1298
TCTTTGGTTATCTAGCTGTATGA	mir-9a-1//mir-9a-3//mir-9a-2	2682	3730	2559.67	2026.67	969.333
ATCACATTGCCAGGGATTACC	mir-23b	2631.67	5491.67	1953.67	2094.67	1179
TGGAATGTAAGGAAGTGTGTGG	mir-206	2516.67	1984	2556	1379.67	2721.33
AGCTCGGTCTGAGGCCCCTCAGT	mir-423	2329.33	3463.33	3488	2370.33	1369
TGAGGTAGGAGGTTGTATAGTT	let-7e	2327.33	4275	2365.67	2576.33	1782.33
AAGGTTACTTGTTAGTTCAGG	mir-872	2057	2325.67	4156	2281	850
CATCATCGTCTCAAATGAGTCT	mir-136	2042.33	2007	2655	2013	1580.67
TATGGCACTGGTAGAATTCACT	mir-183	1945.33	3611.33	3070	2162.67	2088
AAGGGATTCTGATGTTGGTCACACT	mir-541	1714	2166.67	2293	1531.67	951
CAAAGAATTCTCCTTTTGGGCT	mir-186	1702.33	1349.67	1802	975	489.667
TCGGTCGATCGGTCGGTCGGT	mir-341	1646.67	1434.33	3015	1766	1224.33
TCAGTGCATCACAGAACTTTGT	mir-148b	1479.33	1968	1179.33	851	579.667
AGCTCGACTCATGGTTTGAACCA	mir-434	1453	1573.33	3261.33	1952	984
CTAGACTGAGGCTCCTTGAGG	mir-151	1403	1393.33	1837.33	1081	613.667
CAGTGGTTTTACCCTATGGTAG	mir-140	1345.33	1303.33	2102	1435.67	499.333
TCACAGTGAACCGGTCTCTTT	mir-128-1//mir-128-2	1287.33	1558.33	4370.33	1589	810
TATTGCACATTACTAAGTTGCA	mir-32	1272.67	994	1742.33	1115	475.333
ACAAGTCAGGCTCTTGGGACCT	mir-125b-2	1122.67	1098	921.333	975.333	711.333
TAAAGTGCTTATAGTGCAGGTAG	mir-20a	1113.33	2148	2918	1724	450.667
TACCACAGGGTAGAACCACGG	mir-140	1095.67	1291.67	1486.33	1301.33	1021.33
TGAAACATACACGGGAAACCTCT	mir-494	1079.33	1089.67	1499.33	1123.33	456
TGTAAACATCCTTGACTGGAAG	mir-30e	1026	992	1405.33	912	356.667
TACAGTATAGATGATGTACT	mir-144	988.333	282.667	1490.67	439.333	235
AACATTCATTGCTGTCGGTGGGT	mir-181b-1//mir-181b-2	953.667	925	922.667	772.333	382.333
TCTCCCAACCCTTGTACCAGTG	mir-150	924.333	1540.67	566.667	773.333	548.667
CTATACGACCTGCTGCCTTTCT	let-7d	864.667	1186	851	549	367.333
TATGCAAGGGCAAGCTCTCTTC	mir-300	836	693.667	1312	731.333	349
AATGGCGCCACTAGGGTTGTG	mir-652	819.667	1037.33	992.333	958.667	347
ATATAATACAACCTGCTAAGTG	mir-374	749.667	1315.33	376	650.333	313.667
CATTGCACTTGTCTCGGTCTGA	mir-25	729	1117.67	699	544	307.667
CAAAGTGCTGTTCGTGCAGGTAG	mir-93	728	1252.33	890.667	903.667	304.333
TTCACAGTGGCTAAGTTCCGC	mir-27a	694	495	540.333	365.667	217
TGGAGAGAAAGGCAGTTCCTGA	mir-185	662	1057	1322.33	798	450.333
TTTGGCACTAGCACATTTTTGCT	mir-96	615.667	597	579.667	420	208
TACAGTACTGTGATAGCTGAA	mir-101b	533.333	600.667	954	667.667	550.333
CTGACCTATGAATTGACAGCC	mir-192	512.333	703	905.333	532.667	495.667
AAGGTAGATAGAACAGGTCTTG	mir-1839	499.333	923.333	682	607	421
TTTGGTCCCCTTCAACCAGCTG	mir-133a	487	401.667	497	345.667	235
ACGGGTTAGGCTCTTGGGAGCT	mir-125b-1	484.333	546.333	772.333	359	173.667
TTGTACATGGTAGGCTTTCATT	mir-493	483.333	691.333	1103.33	667.667	481.667
TCCCTGAGACCCTTTAACCTGTGA	mir-125a	483.333	643	676	389	132.667
TGTGACAGATTGATAACTGAAA	mir-542	430.667	583.667	859	698.667	350
TATGTGCCTTTGGACTACATCG	mir-455	416.667	526.333	762	670.333	274.333
GAAGTTGTTCGTGGTGGATTCG	mir-382	413.667	783.667	518.333	589.333	517.333
CTGGCCCTCTCTGCCCTTCCGT	mir-328a	413.667	713.333	623.667	342.333	208.667
TCCTTCATTCCACCGGAGTCTGT	mir-205	407.333	507.667	309.333	300	259.667
ATCATGATGGGCTCCTCGGTGT	mir-433	395	537	489.667	377	328.333
AAACATGAAGCGCTGCAACA	mir-322	372	634	699.667	507	305.333
AATAATACATGGTTGATCTTT	mir-369	370.667	378.333	543.667	367.667	149
GGTGCAGTGCTGCATCTCTGG	mir-143	352	415	590.333	405.667	248
AGATCGACCGTGTTATATTCGC	mir-369	344.333	320	883	445	266.667
AAGGAGCTCACAGTCTATTGAG	mir-28	340.667	365	508	299.667	143.333
TAGCACCATTTGAAATCAGTGTT	mir-29b-2//mir-29b-1	336.333	312.667	363.333	343.333	107
CTTTCAGTCGGATGTTTGCAGC	mir-30a	335	460.667	327.667	235.333	217
CACTAGATTGTGAGCTCCTGGA	mir-28	328	496.333	382	296.667	255.333
AACATTCATTGTTGTCGGTGGGT	mir-181d	308.667	303.333	183.667	202.667	102.333
AATTGCACGGTATCCATCTGT	mir-363	306	313.667	214	195	84
AGGTTCTGTGATACACTCCGACT	mir-152	305.333	236	337.333	201.333	158
AACATTCAACCTGTCGGTGAGT	mir-181c	295.667	252.333	256	175.667	112.667
AGCTACATTGTCTGCTGGGTTTC	mir-221	295	672.667	852.333	459.333	146.333
CCCCCAGGTGTGATTCTGATTCGT	mir-361	255	352.667	368.333	238.333	179
CAGCAGCAATTCATGTTTTGGA	mir-322	248	174.333	169.333	178.667	83.6667
CTGAAGCTCAGAGGGCTCTGATT	mir-127	245.667	229	322.667	219	129.333
CAAAGTGCTTACAGTGCAGGTAG	mir-17-1//mir-17-2	241	430.333	485	304.333	70.3333
AATCCTTGGAACCTAGGTGTGAAT	mir-362	225	247	122	288.333	120.333
CTTTCAGTCGGATGTTTACAGC	mir-30e	222.333	285.333	317.667	164	154.333
TCCAGCATCAGTGATTTTGTTGA	mir-338	222	264	228.667	166.667	59.6667
TAGCAGCGGGAACAGTACTGCAG	mir-503	220.667	204	317	207.333	59
AGGGCTTAGCTGCTTGTGAGCA	mir-27a	217	352.333	414	297.333	179.667
AGCTGGTGTTGTGAATCAGGCCG	mir-138-2//mir-138-1	214	347.333	171.333	130.333	68.6667
CGGCGTCATGCAGGAGTTGAT	mir-337	211.333	263.667	225	146.333	97.3333
TATGTGGGACGGTAAACCGCT	mir-299a	203	158.667	264	167	101
TGGCAGTGTCTTAGCTGGTTGT	mir-34a	201.333	359.333	164	205	85.3333
CTCCTGACTCCAGGTCCTGTGT	mir-378a	199.667	203.333	192	144	59.3333
AGGCAGTGTAGTTAGCTGATTGC	mir-34c	185.667	278.333	441.667	499.667	241.333
CCTCTGGGCCCTTCCTCCAGT	mir-326	182.333	212.333	105.667	104.667	72
AATCGTACAGGGTCATCCACTT	mir-487b	180.333	221.333	182	153.667	77.6667
CTATACAATCTACTGTCTTTCC	let-7a-1//let-7c-2	178.333	184.333	258.333	125.667	105.667
AATCATTCACGGACAACACTT	mir-382	172.333	241.667	269	185.333	184.333
AACATAGAGGAAATTTCACGT	mir-376c	172	182.333	212.333	147.667	95.3333
TAAAGTGCTGACAGTGCAGAT	mir-106b	169.667	205.333	179.667	162.333	63.6667
TGACAGACTTAGTACTACATGA	mir-3559	167.667	209.333	467	264.333	198.667
GTGAAATGTTTAGGACCACTAG	mir-203a	166.667	178.333	237	200.333	94
CAAGCTCGTGTCTGTGGGTCCG	mir-99b	160.333	215.667	308	213.667	200
AAACCGTTACCATTACTGAGTT	mir-451	157	135	75.3333	112.333	57.3333
TGAACTATTGCAGTAGCCTCCT	mir-872	155.333	192.333	222	145.667	52.6667
TGTCTTGCAGGCCGTCATGCA	mir-431	149.667	180.333	259.333	165.667	64
ACAGCAGGCACAGACAGGCAG	mir-214	147.333	230	282.667	193.333	80.6667
TCTACAGTGCACGTGTCTCCAG	mir-139	147	221.333	227	161.667	89.6667
TTATCAGAATCTCCAGGGGTAC	mir-361	146.667	282	190	164.667	71.6667
TACGTCATCGTCGTCATCGTTA	mir-598	138	189.333	176	131.333	83.6667
TCCGTCTCAGTTACTTTATAGCC	mir-340	132.333	208.333	509.333	205.667	85.3333
CAGCAGCACACTGTGGTTTGTA	mir-497	119	53.3333	77	55	51.6667
TAGGTTATCCGTGTTGCCTTCG	mir-154	115	134	108	99	53.3333
CCAATATTGGCTGTGCTGCTCCA	mir-195	114.333	123.333	256.333	102.333	83
ATGTAGTACTGAGTCTGTCGTG	mir-3559	108.333	206.333	348.333	194	123.333
TATGTAACACGGTCCACTAA	mir-411	107	106.667	240.667	129.667	86.6667
CACATTACACGGTCGACCTCT	mir-323	99.6667	166	97	84.6667	131.333
AGGTTACCCGAGCAACTTTGCAT	mir-409a	94.3333	142.667	93.6667	82.6667	57
AACACACCCAGCTAACCTTTTT	mir-329	94	144	58	86.6667	65.6667
ATGGTTGACCATAGAACATGCG	mir-380	73	100.333	119	93.6667	63.3333
TGAGGGGCAGAGAGCGAGACTTTT	mir-423	70.6667	135.333	70.6667	70	58.6667
ACCATCGACCGTTGATTGTACC	mir-181a-1	60.6667	98	63.6667	63	51.6667
