# Supplementary material for: Dynamic Change and Target Prediction of Axon-Specific MicroRNAs in Regenerating Sciatic Nerve
Source: PLoS One. 2015 Sep 2;10(9):e0137461. doi: 10.1371/journal.pone.0137461 (PMC4557935; doi:10.1371/journal.pone.0137461)
Supplement: S2 Table — (XLSX) [file pone.0137461.s002.xlsx]

## Sheet: Targets of up-regulated miRNAs
Predicted axonal targets of the up-regulated miRNAs
miRNAs	miR-146b-5p	miR-20a-5p	miR-3559-3p	miR-132-3p	miR-455-5p	miR-221-3p	mir-34c-5p
Target axonal mRNAs	KLF4	TWF1	Zmynd11	ACTB	GABARAP	FOS	LDHA
		CMTM6	Tm9sf3	H3F3B	PJA2	NDFIP1	CYCS
		CMPK1		H2AFZ	TRAK2	NAP1L1	NONO
		DYNC1LI2		EIF4A2	TMEM30A	YWHAG	ALDOA
		SERP1		DYNLL2	HNRNPC	ARF4	ACSL4
		RAD21		VAPA	CDKN1B	CDKN1B	ATG4B
		MAPRE1		TCEB1	TOMM22	VAPB	ACSL1
		ACSL4		HNRNPU		TSC22D3	CSF1R
		PITPNA		LRRFIP1		MAPK6	SH2B3
		RUNX1		GNB1		TLE3	THUMPD1
		TXNIP		DNAJA2		ATP1B1	ALCAM
		SQSTM1		CSDE1		PPP3R1	TMEM55A
		KPNA2		CALU		GNAI2
		SH3BP5		HN1		Zfp36l1
		MFN2		TSC22D3
		TMEM168		PXN
		HN1		ELF2
		OBFC2A		OLFM1
		AMPD3
		BICD2
		MAP3K12
		DNAJB9
		MAP3K8
		PAFAH1B2
		TCEB3
		PPP3R1
		STAT3
		RBL2
		PTPRO

## Sheet: Targets of down-regulated miRNA
Predicted axonal targets of the down-regulated miRNAs
miRNAs	miR-148b-3p	miR-144-3p	miR-27a-3p	miR-326-3p	miR-186-5p	miR-196b-5p	miR-206-3p	miR-138-2-5p
Target axonal mRNAs	GAP43	HSP90AA1	HSP90AA1	TPM3	CTSB	CALM1	SDCBP	H3F3B
	NPTN	SLC25A3	H3F3B	NONO	PABPC1	GAS7	RAP1B	BTG1
	DYNLL2	EMP1	STMN2	CNBP	EIF2S2	ZMYND11	DDX5	SLC20A1
	UBE2D3	EIF5	HMGCS1	COPS2	CLTC	CDKN1B	ANXA2	CTSH
	YWHAB	UBE2D3	EIF5	HNRNPA1	PPP1CC		H3F3B	ZMYND11
	ARL8B	ACSL4	DYNLL2	SLC5A3	HEXIM1		TWF1	BNIP3L
	PPP1CB	TSPAN3	CCNG1	GPI	HNRNPU		TPM3	DEK
	KLF4	IDH2	PPP1CC	PTBP1	PPP1CB		HSPD1	PTPN2
	MAF1	RUNX1	YWHAB	PPP2R5B	ACSL4		SOD1	PTP4A1
	TRAK2	PTP4A1	SERP1		DEK		JUND	LYPLA1
	GPI	WSB1	HMGCR		UBE2B		CLTC	SH2B3
	ADAM17	PNRC1	RUNX1		WIPF1		AKAP12	MAPK6
	RALBP1	SUMO3	BRD8		RAB21		CALM1	ELF2
	CDKN1B	KPNA1	WSB1		IL13RA1		YWHAB	USP10
	SNX27	BECN1	NFE2L2		ARCN1		HNRNPU	GNAI2
	ALCAM	NGFRAP1	ADD1		KPNA1		SERP1	DERL1
	FBXO11	VPS4B	ARCN1		RAB11B		YWHAZ	EFHD2
		BICD2	ATF3		CAST		PPIB	ARHGEF2
		DEDD	EGFR		SACM1L		PGRMC1	RCAN2
		NR3C1	NGFRAP1		TMEM183A		ANXA4
		GSPT1	TGFBR1		OBFC2A		YIPF5
		MAPK6	VPS4B		BICD2		MATR3
		MAP3K8	OBFC2A		DNAJB9		PICALM
		CRELD2	VAPB		PSME3		KLF4
		PPP3R1	NXF1		NASP		NINJ1
		ATP1B1	HERPUD2		SNX27		ARF3
		IGF2R	GSPT1		BLMH		CDK9
			UBE2N		CREBBP		CDC42SE1
			PPP3R1				GDI1
			PRPF19				FN1
			STK39				CITED2
			RCAN2				ARCN1
							TAGLN2
							PTMA
							ETS1
							AZIN1
							PLD1

## Sheet: miR-146b-5p
	miR-146b-5p
	KLF4	Kruppel-like factor 4	Transcription fact that can act both as activator and repressor. Binds the 5'-CACCC-3' core sequence. Bind to the promoter region of its own gene and can activate its own transcription. This regulate the expression of key transcription fact during emryonic development. This protein contribute to down-regulation of p53/TP53 transcription.

## Sheet: miR-20a-5p
	miR-20a-5p
	TWF1	Twinfilin actin binding protien 1	This is actin monomer binding protien. It localization to cortical G-actin rish structure may be regulated by small GTPase RAC1. This protien is involve in motile and morphological processes. It inhibit actin polymerization likely by sequestering G-actin. It seems to play an important role in clathrin-mediated endocytosis and distribution of endocytic organelles.
	CMTM6	CKLF-like MARVEL transmembrane domwin containing 6	Unkonwn exact function of protien . This gene belongs to chemokine like factor gene superfamily.
	CMPK1	cytidine monophosphate kinase 1, cytosolic	Catalyzes the transfer to phophate group from ATP to CMP UMP dCMP to form corresponding diphosphate nucleotide.
	DYNC1LI2	dynein, cytoplasmic 1 light intermediated chain 2	Microtubule associate motor protien. Acts as one of several non-catalytic accessory component of the cytoplasmic dynein 1 complex that are thorugh to be invovled in linking dynein cargo to adapter protien that reuglate dynein functino. May play a role in binding dynein to membranous organelles
	SERP1	Stress associated endoplasmic reticulum protien 1	Interact with target protein during their transcloction into the lumen of the ER. Protects unfolded target protein against degradation during ER stress. May faciliate glycosylation of target protien after termination of ER stress. May modulate the use of N-glycosylation site on target proteins
	RAD21	RAD21 homolog	Inolved in chromosome cohesion during cell cyle in DNA repair and in apoptosis
	MAPRE1	Microtubule assocaited protien, RP ER family member 1	This protien localize to microtubles especially the growing ends. This protein also assocaites with component of the dynactin complex and intermeidate chain of cytoplasmic dynein. Its though to be involve in regulation of microtubules strucure and chromosome stability. Binds to plus end ot the microtubules and regualte dynamic of microtubles cytoskeleon. It promote cytoplasmic mircrotubule nuclea…
	ACSL4	Acyl-CoA synthetase long chain familu member 4
	PITPNA	Phosphatidylinositol transer protein, alpha	Catalyze the transfer of Ptdlns and phosphatidylcholine between membranes. Implicated in phospholipase C signaling and in production of PIP3
	RUNX1	Runt related transcription factor 1	this is alpha subunit of core binding factor that binds to the core element of many enhancers and promoter
	TXNIP	Thioredoxin interacting protien	Function as transcriptional repressor. Act as suppressor of tumor cell growth by contribute to the inhibition of mTORC1
	SQSTM1	sequestosome 1	Binds to ubiquitin and regulate activatio of nuclear factor kappa B signaling pathway. Function as scaffolding and adaptor protein in concert with TNF receptor asscociated factor 6 to mediate activation of NF-kappa B. May regulate nerve growth factor
	KPNA2	karyopherin alpha 2	interact with NLS of DNA helicase and may be involve in nuclear transport of protien.
	SH3BP5	SH3-domain binding protien 5	Inhibit auto and transphosphorylation activity of BTK Play a negative regulatory rolein BTK related cytoplasmic signaling in B-cell. May be involve in BCR- induced apoptic cell death
	MFN2	mitofusin 2	Essential transmembrane GTPase that mediate mitochondrial fusion. Mutation cases hereditary motor and sensory neuropathy VI which are disorder to peripheral nervous system
	TMEM168	Transmembrane protien 168
	HN1	Hematological and neurological expressed 1
	OBFC2A	Nucleic acid binding protien 1	single stranded DNA binidng protien
	AMPD3	adenosine monophospahte deaminase 3	plays critical role in energy metabolism
	BICD2	bicaudal D homolog 2	implicate in dynein mediated minus end directed motility along microtubules. It has been reported to phosphorylate target of NIMA related kinase 8. Mutation of this cause SMA
	MAP3K12	mitogen acticated protien kinase kinase kinase 12	May be activator of JNK/SAPK pathways. It phosphorylate beta casein and myelin basic protien
	DNAJB9	DNAJB10	DNAJB11
	MAP3K8	mitogen activated protein kinase kinase kinase 8	Localize in the cytoplasm and can activate both MAP kinase and JNK pathways.
	PAFAH1B2	platelet activating factor acetylhydrogase 1b catalytic subunit 2	Inactivates PAF by removing acetyl group at sn-2 position
	TCEB3	Transcription elongation factor B poly peptide 3
	PPP3R1	protien phosphatase 3 regulatory subunit B	Regulatory subunit of calcineurin a calcium dependent calmodulin stimulated protien phosphatase
	STAT3	Signal transducer and activator of transcription 3
	RBL2	retinoblastoma like 2
	PTPRO	Protien tyrosine phosphatase receptor type O	May involve in cell proliferatino and faciliation of apoptosis. The decrease expression of geen has been observe in sevearl typr of cancer

## Sheet: miR-3559-3p
	miR-3559-3p
	Zmynd11	Zinc finger, MYND-type containing 11	This protein localized to the nucleus. It function as a transcriptional repression.
	Tm9sf3	transmembrane 9 superfamily

## Sheet: miR-132-3p
	miR-132-3p
	ACTB	Beta Actin
	H3F3B	H3 histone family 3B
	H2AFZ	H2A histone family member Z
	EIF4A2	Eukaryotic translation factor 4A2
	DYNLL2	Dynein light chain, LC8 type 2	Act as one of several non catalytic accessory component of the cytoplasm dynein 1 complex that are through to be involved in linking dynein to cargo and adapter protein that regulate dynein function. May play a role in chaning or maintaining the spatial distribution of cytoskeletal structure.
	VAPA	Vesicle membrane protein associate protein	This is a type IV membraine protien. It is present in the plasma membraine and the intracelluar vesicles. It may also be associated with cytoskeleton. This protien fuction in vesicle trafficking, membrane fusion, protien complex assembly and cell motility.
	TCEB1	Trascription elongation factor B, poly peptide 1
	HNRNPU	Heterogeneous Nuclear ribonucleoprotein U scaffold attachment factor	Belong to subfamily of ubiquitously expressed hnRNP. hnRNP are RNA binding proteins and form complexs with heterogeneous nuclear RNA. This protein contain RNA binding domain and scaffold associated region specific biparties DNA binding domain. This protien is thought to be involved in the packaging of hnRNA into large ribonucleoprotien complexes.
	LRRFIP1	Leucine rich repeat interacting protien 1	Transcriptional repressor which preferentially binds to the GC rich consensus sequence and may regulate the expression of TNF, EGFR and PDGFA. May bind to double-stranded RNA.
	GNB1	Guanine nucleotide binding protein G beta polypeptide 1	Integrate signals between receptor and effector protien.
	DNAJA2	DnaJ(Hsp40) homolog subfamily A member 2	regulate molecular chaperone activity by stimulating ATPase activity
	CSDE1	cold shock domain containing E1, RNA binding	RNA binding protein. May be involved in translationally couple mRNA turnover. Implicated with other RNA-binding protein in the cytoplasmic deadenylation translational and decay interplay of the FOS mRNA mediate by major coding region determinant of instability domain.
	CALU	Calumenin	calcium binding protein localized in the ER and it is involved in ER protein folding and sorting
	HN1	Hematological and Neurological expressed 1	expression may be associated with metastaic cancer progression and neural development as well as with nerve and retina regneration
	TSC22D3	TSC22 domain family member 3
	PXN	Paxillin	This is a cytoskeletal protein involved in actin membrane attachement at site of cell adhesion to the extracellular matrix
	ELF2	E74 like factor 2	activates LYN abd BLK promoters and acts synergiticlly with RUNX1 to transactivate the BLK promoter
	OLFM1	Olfactomedin 1	The protein product shares extensive sequence with the rat neuronal olfactomeid related ER localized protein. Exact functino of this protien is not known. It is abundant in the brain suggesting that it may have an essential rolei n nerve tissue. May play an important role in regulating the production of neural crest cell by neural tube

## Sheet: miR-455-5p
	miR-455-5p
	GABARAP	GABA receptor associate protein	This protein is highly positively charged in its N-terminus an share sequence similarity with ligh chain 3 of microtubule assocaited protein 1A and 1B. This protein clusters neurotransmitter receptor by mediateing interaction with cytoskeleton
	PJA2	Praja ring finger 2 E3 ubiquitin protien ligase	Responsible for ubiquitination of cAMP dependent protien kinase type I and type II alpha beta regulatory subunit and for targting them for proteasomal degradation. Esential for PKA mediated long term memory process
	TRAK2	Trafficking protein kinesin binding 2	Regulate endosome to lysosome trafficking of membrane cargo including EGFR
	TMEM30A	Transmembrane protien 30A
	HNRNPC	Heterogeneous nuclear ribonucleoprotein C	Interact with poly U tract in the 3'UTR or 5'UTR of mRNA and modulate the stability and the level of translation of bound mRNA molecule
	CDKN1B	cyclin dependent kinase inhibitor 1B
	TOMM22	Translocase of outer mitochondrial membrane 22 homolog	An integral membrane protein of the mitochondrial outer membraine. Interact with TOMM20 and TOMM40 and form a complex with several other protein to import cytosolic preprotein into the mitochondrion

## Sheet: miR-221-3p
	miR-221-3p
	FOS	FBJ Murine Osteosarcoma Viral	Has four members. This proteun has leycine zipper protein that can dimerize with protien of the JUN family thereby forming the transcription factor complex AP-1. FOS have been implicated as regulator of cell proliferation differentiation and transformation. In some cases FOS expression has been associated with apopotic cell death.
	NDFIP1	Nedd family interacting protien 1	This protein belongs to a small group of evolutionarily conserve protein with three transmembrane domains. It's potential target for ubiquitination by nedd4 family. Thought to be part of a family of integral golgi membrane prortein. It may control cell growth rate
	NAP1L1	Nucleosome assembly protien 1 like 1	Participate in DNA replication and may play a role in modulating chromatin formaiotn and contribute to regulation of cell proliferation.
	YWHAG	Tyrosine 3-monooxygenase tryptophan 5 monooxygenase activation protien gamma	Adapter protien that have been implicated in the regulation of large spectrum of both general and specialized signlaing pathways. It binds to phosphoserine or phosphothreonine motif. The binding generally resut in the modulatino of the activity of binding partner
	ARF4	ADP-ribosylation factor 4	Involve in protien trafficking. May modulate vesicle budding and uncoating within the Golgi apparatus. This protien is small guanine nucleotide binding protiens that stimulate the ADP-ribosyltransferase activity of cholera toxin and play a role vesiclear trafficking and as activator of phospholipase D
	CDKN1B	Cyclin dependent kinase inhibitor 1B (p27, kip1)	This protein binds to and prevent the activation of cyclin E-DCK2 complexes and thus control the cell cycle progression at G1. The degradation of this protein which is triggered by its CDK dependent phosphorylation and subsequent ubiquitination by SCF complex is required for the cellular transition from quiescence to proliferative state.
	VAPB	Vesicle associated membrane protein associated protein B and C	This is a type IV membrane protein found in plasma and intracellular vesicle membrane. This protien is found as homodimer and as heterodimer with VAPA. It can also interact with VAMP1 and VAMP2. It may be involved in vescle trafficking. Diseases associated with this protein are SMA and ALS type 8
	TSC22D3	TSC22 Domain family member 3	Has leucine zipper protein that function as transcriptional regulator. Appear to play a key role in the anti-infammatory and immunosuppressive effects of steroid and chemokine. Inhibit FOXO3A transcriptional activity that leads to the down regulation of pro-apoptotic factor BCL2L1
	MAPK6	mitogen activated protien kinase 6	This is a Ser/Thr protein kinase family and is most closely related to the MAP kinases. This kinase localize in the nucleus and has been reported to be activated in fibroblast upon treatment with serum. This can phosphorylated microtubles assocaited prortein 2 and MAPKAPK5
	TLE3	Transducin-like enhancer of split 3	This is a transcriptional co-repressor protien that belong to the transducin like enhancer family. It binds to numbers of transcription factors. It inhibits the transcriptional activatino mediated by CTNNB1 and TCF family in Wnt singaling.
	ATP1B1	ATPase Na K transporting beta 1	Involve in cell adhesion and establishing epithelial cell polarity
	PPP3R1	Protien phosphatase 3, regulatory subunit B, alpha	Regulated Calcineurin, a calcium dependent calmodulin stimulatd protien phosphatase. Confers calcium sensitivity.
	GNAI2	Guanine cucleotide binding protein, alpha inihibiting activity polypeptide 2	Has guanine binding site and is involvd in the hormonal regualtino of adenylate cyclase
	Zfp36l1	ZFP36 ring finger protien like 1	Has putative zinc finger domain with repeating cys-his motif. Likey function in regulating response to growth factors. Has mRNA binding activity

## Sheet: miR-34c-5p
	miR-34c- 5p
	LDHA	Lactate dehydrogenase A	This enzyme convert lactate to pyruvate and NAD+ to NADH.
	CYCS	Cytochrom c somatic	This gene code small heme protien that fucntion as a central component of the electron transport chain in mitochondria. This protein is involved in the initiation of apoptosis.
	NONO	non POU domain containing Octamer binding	This is an RNA binding protien which play various roles in the nucleus including transcriptional regualtion and RNA splicing. This protien binds to conventional octamer sequence in double stranded DNA. It also binds single stranded DNA and RNA at a site independent of duplex site. It is involved in pre
	ALDOA	aldolase A fructose-bisphosphate	This enzyme catalyz the reversible conversion of fructose-1,6-bisphosphate to glyceraldehyde 3-phosphate and dihydroxyacetone.
	ACSL4	acetyl-CoA synthethase long chain family	This protein convert long-chain fatty acids into fatty acyl-CoA ester and play an key role in lipid biosynthesis and fatty acid degradation. The absent of this enzyme contribute to mental retardation and alport syndrome.
	ATG4B	Autophagy related 4B cystein peptidase	This protein is a member of C-54 family of cystein protease
	ACSL1	acetyl-CoA synthethase long chain family
	CSF1R	colony stimulating factor 1 receptor	Mediate most of the biological effect of colony stimulating factor 1 cytokine. Ligand binding activates the recpetor kinase through a process of oligomerization and transphophorylation. The encoded protien is a tyrosine kinase transmembrane receptor and member of CSF1/PDGF receptor family of tyrosine-protien kinase. This protein also promotes reorganization of actin cytoskeleton, regulate formati…
	SH2B3	SH2B adaptor protien 3	Involve in a ranges of signaling activities by growth factor and cytokine receptor. This protein is a key negative regulator of cytokine signaling and play a critical roke in hematopoiesis.
	THUMPD1	THUMP domain containing 1	poly (A) RNA binding
	ALCAM	Activated leukocyte cell adhesion molecule	Cell adhesion molecule that binds to CD6. It is involved in neurite extension by neurion via heterophilic and homophilic interaction.
	TMEM55A	transmembrane protien 55A	Catalyze the degradation of phoshatidylinositol 4,5-bisphophate by removing 4-phosphate.

## Sheet: miR-148b-3p
	miR-148b-3p
	GAP43	Grwoth Associated Protein 43	Expressed at High level in neuronal growth cones during development and axon regeneration
	NPTN	Neuroplastin	Type I transmembrane protein belonging to Ig super family. Involve in cell to cell interaction
	DYNLL2	Dynein Ligh chain LC8-type	Acts as one of several non-catalytic accessory components of cytoplasmic dynein 1 complex that are thought to be involved in linking dynein to cargos and to adapter protein that regulate dynein function. May play a role in chaing or maintaining the spatial distribution of cytoskeletal structure.
	UBE2D3	Ubiquitin-Conjugating enzyme E2D	E2 ubiquitin-conjugating enzyme. This enzyme function in ubiquitination of tumor-suppressor protien p53.
	YWHAB	Tyrosine 3-Monooxygenase Tryptophan 5-monooxygenase activation protein	Mediate signal transdcution by binding to the phosphoserine containing protiens. This protein has been shown to interact with RAF1 and CDC25 phosphatase suggesting that it may play a role in lining mitogenic signaling and cell cycle machinery. The binding of this protien to phosphoserine or phosphotheonin motif result in modulation of the activity of the binding partner. This protien is a negativ…
	ARL8B	ADP-ribosylation factor-like 8B	May play a role in lysosome motility
	PPP1CB	Protein phosphatase 1 catalytic subunit beta isozyme	This protien is one of the subunits in protein phosphatase 1 (PP1). PP1 is a serine/threonine specific protien phosphatase known to be involved in the regulation of variety of cellular process such as cell division, glycogen metabolism, muscle contractility, protien synthesis. Mouse studies suggest PP1 fuction as supress of learning and memory.
	KLF4	Kruppel-like factor 4	Transcription fact that can act both as activator and repressor. Binds the 5'-CACCC-3' core sequence. Bind to the promoter region of its own gene and can activate its own transcription. This regulate the expression of key transcription fact during emryonic development. This protein contribute to down-regulation of p53/TP53 transcription.
	MAF1	MAF1 homolog	this protein is a homolog of Maf1 which is a negative effector of RNA polymerase III. It responds to changes in the cellular environment and repress pol III transcription. Biochemical studies identified initiation factor TFIIIB as a target for Maf1 dependent repression.
	TRAK2	Trafficking protein, kinesin binding 2	May regulate endosome to lysosome trafficking membrane cargo
	GPI	Glocose-6-phosphate isomerase	Excellularly, this protein function as neurotrophic factor that promotes survival of skeletal motor neuron and sensory neurons.
	ADAM17	ADAM Metallopeptidase domain 17	This protein is a member of ADAM family that are membrane-anchored protien that are structurally related to snake venon disintegrins. This protein have been implicated in variety of biological process involving cell to cell and cell to matrix interaction, muscle development and neurogensis. The function of this protein act as tumor necrosis factor alpha converting enzyme. It binds to mitotic arre…
	RALBP1	RalA binding protein	Play a role in receptor mediated endocytosis and is a downstream effector of small GTP-binding protein, Ral.
	CDKN1B	cyclin-dependent kinase inhibitor 1B (p27, Kip1)	This gene cluster with an RNA gene. This protein is a cyclin dependent kinase inhibtor which share similary to CDK inhibitor CDKN1A/p21. The degradation of this protein which is triggered by its CDK dependent phosphorylatino and subsequent ubitination by SCF complex is requred for the celluar transition from quiescence to the proliferative state.
	SNX27	sorting nexin family member 27	This protien is a member of a protein group of cytoplastmic and membrane associated protien involved in endocytosis of plasma membrane receptors and protein traffiicking through these compartments. Member of this protien contain phosphoinosite binding domain. It is involved in the retrograde transport from endosome to plasma membrane a trafficking pathway that promote the recycling of internalize…
	ALCAM	Activated leukocyte cell adhesion molecule	Cell adhesion molecule that binds to CD6. Involved in neurite extension by neurons via heterophilic and homophilic intereaction. May play a role in the binding of T- and B- cells to activated leukocyte as well as in interaction between cells of the nervous system.
	FBXO11	F-box protien 11	Member of F-box protein which constitute one of the four subunits of ubiquitin protien ligase complex called SCF which funciton in phosphorylation dependent ubiquitination. This protein belong to Fbxs class of F box protien. It can function as arginine methyltransferase that symmetrically dimethylate argine residue. It acts as an adaptor protein to mediate the neddylation of p53 which leads to su…

[truncated: 7 more sheets: miR-144-3p, miR-27a-3p, miR-326-3p, miR-186-3p, miR-196b-5p, miR-206-3p, miR-138-2-5p]
