# Supplementary material for: Dynamic Change and Target Prediction of Axon-Specific MicroRNAs in Regenerating Sciatic Nerve
Source: PLoS One. 2015 Sep 2;10(9):e0137461. doi: 10.1371/journal.pone.0137461 (PMC4557935; doi:10.1371/journal.pone.0137461)
Supplement: S4 Table — (XLSX) [file pone.0137461.s004.xlsx]

## Sheet: New axon-specific miRNAs
Axon-specific miRNA in our study	Overlapped miRNA	New axon-specific miRNAs
mir-411	mir-411
mir-1	mir-1
mir-206	mir-206
mir-152	mir-152
mir-99b	mir-99b
mir-146b	mir-146b
mir-27a	mir-27a
let-7e	let-7e
mir-183	mir-183
mir-195	mir-195
mir-34c	mir-34c
let-7b	let-7b
mir-101b	mir-101b
mir-98	mir-98
mir-872	mir-872
mir-196b	mir-196b
mir-382-3p	mir-382-3p
mir-382-5p	mir-382-5p
mir-503	mir-503
mir-451	mir-451
mir-338	mir-338
mir-20a	mir-20a
mir-181d	mir-181d
mir-23a	mir-23a
mir-363	mir-363
mir-434	mir-434
mir-223	mir-223
mir-455	mir-455
mir-185	mir-185
mir-186	mir-186
mir-150	mir-150
mir-351	mir-351
mir-205	mir-205
mir-144	mir-144
mir-374	mir-374
mir-362		mir-362
mir-326		mir-326
mir-30b		mir-30b
mir-148b		mir-148b
mir-138-2//mir-138-1		mir-138-2//mir-138-1
mir-125b-2		mir-125b-2
mir-34a		mir-34a
mir-340		mir-340
mir-17-1//mir-17-2		mir-17-1//mir-17-2
mir-493		mir-493
mir-369		mir-369
mir-3559		mir-3559
mir-128-1//mir-128-2		mir-128-1//mir-128-2
mir-674		mir-674
mir-340		mir-340
mir-543		mir-543
mir-24-2		mir-24-2
mir-299a		mir-299a
mir-199a		mir-199a
mir-125a		mir-125a
mir-378a		mir-378a
mir-142		mir-142
mir-29b-2//mir-29b-1		mir-29b-2//mir-29b-1
let-7f-1//let-7f-2		let-7f-1//let-7f-2
mir-10a		mir-10a
let-7c-1//let-7c-2		let-7c-1//let-7c-2
mir-323		mir-323
mir-23b		mir-23b
